# Supplementary material for: Bat Rabies in the Americas: Is Myotis the Main Ancestral Spreader?
Source: Viruses. 2024 Aug 16;16(8):1302. doi: 10.3390/v16081302 (PMC11359690; doi:10.3390/v16081302)
Supplement: Supplementary file 1 [file viruses-16-01302-s001.zip]

Archive with 7 entries (7 files):
- S1 Fig.pdf
- S1 File.fasta
- S1 Table - Revised.xlsx
- S2 File.tre
- S2 Table.xlsx
- S3 Table.xlsx
- S4 Table.xlsx
