# Supplementary material for: Bat Rabies in the Americas: Is Myotis the Main Ancestral Spreader?
Source: Viruses. 2024 Aug 16;16(8):1302. doi: 10.3390/v16081302 (PMC11359690; doi:10.3390/v16081302)
Supplement: Supplementary file 1 [file viruses-16-01302-s001.zip › S1 File.fasta]

>GU644769
ATGGATGCCGACAGGATTGTATTCAAGGTCAATAATCAGGTGGTCTCTCTGAAGCCTGAA
ATTATCGTGGACCAATATGAGTACAAGTACCCGGCTATCAAAGACCTGAAGAAGCCCAGT
ATAACCTTAGGAAAAGCTCCTGATTTGAACAAAGCATACAAATCAATTTTATCTGGCATG
AATGCAGCCAAACTTGACCCTGATGATGTATGCTCCTATCTGGCTGCTGCCATGCAGTTC
TTTGAGGGATCATGTCCCGATGACTGGACCAGCTATGGAATCCTGATAGCTCGGAAGGGA
GATAAGATCACCCCGGATTCTCTTGTGGACATAATGCGTACTAATGTGGAAGGGAATTGG
GCTTTAACAGGGGGTATGGAGTTGACAAGGGACCCCACTGTTTCAGAACATGCATCTCTG
GTTGGCCTTCTCTTGAGTTTATATAGGTTGAGCAAAATTTCTGGACAGAATACCGGCAAT
TACAAGACAAACATTGCGGATAGAATAGAGCAAATTTTCGAGACAGCTCCCTTTACAAAG
ATCGTAGAACATCATACTCTGATGACGACCCACAAAATGTGTGCCAACTGGAGCACTATA
CCAAATTTCAGATTCCTAGCCGGAACTTATGACATGTTTTTCTCCCGGATTGAACATCTG
TATTCAGCGATTAGAGTAGGCACAGTTGTCACTGCTTATGAGGATTGCTCAGGATTGGTG
TCATTTACAGGGTTTATAAAGCAAATCAATCTTACTGCAAGAGAAGCACTATTATATTTC
TTTCACAAAAACTTTGAAGAAGAAATAAGAAGAATGTTTGAGCCTGGGCAAGAGACTGCT
GTTCCTCATTCCTATTTCATCCATTTTCGTTCATTGGGCCTGAGTGGGAAATCTCCGTAC
TCATCCAACGCAGTTGGTCACGTGTTCAACCTCATTCACTTTGTTGGATGTTATATGGGT
CATGTGAGATCTTTGAATGCAACAGTGATTGCGACATGTGCCCCTCATGAGATGTCTGTT
CTTGGGGGCTATTTGGGAGAGGAGTTTTTTGGAAAAGGAACTTTTGAAAGGAGATTCTTC
AGGGACGAGAAGGAGCTTCAGGAATATGAGGCAGCTGAATTGACAAAAGCTGACACGGCC
TTGGCAGATGATGGGACAGTCAATTCTGACGATGAGGACTACTTCTCCAGTGAGACTAGG
AGTCCAGAGGCAGTTTACACTCGGATCATGATGAATGGAGGTAGACTAAAAAGATCACAC
ATAAGGAGATATGTCTCAGTCAGCTCTAATCATCAAACTCGCCCTAACTCGTTTGCTGAA
TTTTTAAACAAGACATATTCGAGTGACTCTTAA
>GU991830
ATGGATGCCGACAAGATTGTATTCAAGGTCAATAATCAGGTGGTCTCTCTGAAGCCTGAA
ATTATCGTGGACCAATATGAGTACAAGTACCCGGCTATCAAAGACCTGAAGAAGCCCAGT
ATAACCTTAGGAAAAGCTCCTGATTTGAACAAAGCATACAAATCAATTTTATCTGGCATG
AATGCAGCCAAACTCGACCCTGATGATGTATGCTCCTATCTGGCTGCTGCCATGCAGTTC
TTTGAGGGATCATGTCCCGATGACTGGACCAGCTATGGAATCCTGATAGCTCGGAAGGGA
GATAAGATCACCCCGGATTCTCTTGTGGACATAAGGCGTACTAATGTGGAAGGGAATTGG
GCTTTAACAGGGGGTATGGAGTTGACAAGGGACCCCACTGTTTCAGAACATGCATCTCTG
GTTGGCCTTCTCTTGAGTTTATATAGGTTGAGCAAAATTTCTGGACAAAATACCGGCAAT
TACAAGACAAACATCGCGGATAGAATAGAGCAAATTTTCGAGACAGCTCCCTTTACAAAG
ATCGTAGAACATCATACTCTGATGACGACCCACAAAATGTGTGCCAACTGGAGCACTATA
CCAAACTTCAGATTCCTAGCCGGAACTTATGACATGTTTTTCTCCCGGATTGAACATCTG
TATTCAGCGATTAGAGTAGGCACAGTTGTCACTGCTTATGAGGATTGCTCAGGACTGGTG
TCATTTACAGGGTTTATAAAGCAAATCAATCTTACTGCGAGAGAAGCACTATTATATTTC
TTTCACAAAAACTTTGAAGAAGAAATAAGAAGAATGTTTGAGCCTGGGCAAGAGACTGCT
GTTCCTCATTCCTATTTCATCCATTTTCGTTCATTGGGCCTGAGTGGGAAATCTCCGTAT
TCATCCAATGCAGTTGGTCACGTGTTCAACCTCATTCACTTTGTTGGATGTTATATGGGT
CAAGTGAGATCTTTGAATGCAACAGTGATTGCGACATGTGCCCCTCATGAGATGTCTGTT
CTTGGGGGCTATTTGGGAGAGGAGTTTTTTGGAAAAGGAACTTTTGAAAGGAGATTCTTC
AGGGACGAGAAGGAGCTTCAGGAATATGAGGCAGCTGAATTGACAAAAGCTGACACGGCC
TTGGCAGATGATGGGACAGTCAATTCTGACGATGAGGACTACTTCTCCAGTGAAACCAGG
AGTCCAGAGGCAGTTTACACTAGGATCATGATGAATGGAGGTAGACTAAAAAGATCACAC
ATAAGGAGATATGTCTCAGTCAGCTCTAATCATCAAACTCGCCCTAACTCGTTTGCTGAA
TTTTTAAACAAGACATATTCGAGTGACTCC---
>MW249020
ATGGATGCCGACAAGATTGTATTCAAGGTCAATAATCAGGTGGTCTCTCTGAAGCCTGAA
ATTATTGTGGACCAATATGAGTACAAGTACCCGGCCATCAAAGACCTGAAGAAGCCCAGT
ATAACCTTAGGAAAAGCTCCTGATTTGAATAAAGCCTACAAATCAATTTTATCTGGCATG
AACGCAGCCAAACTCGATCCTGATGATGTATGCTCTTATCTGGCTGCCGCGATGCAGTTC
TTTGAGGGATCATGTCCTGAGGACTGGACTAGCTATGGAATCCTGATAGCTCGGAAGGGA
GACAAGATCACCCCGGATTCTCTTGTGGACATAAGACGTACTGATGTGGAAGGGAATTGG
GCTCTAACAGGGGGCATGGAGTTGACAAGGGACCCTACTGTTTCAGAGCACGCATCTCTG
GTAGGCCTTCTCTTAAGCTTATATAGGTTGAGCAAAATCTCTGGACAGAATACCGGCAAT
TACAAGACAAACATCGCGGATAGAATAGAGCAGATTTTCGAGACAGCCCCCTTTACAAAG
ATCGTAGAACATCATACTCTGATGACGACCCACAAAATGTGCGCTAACTGGAGTACCATA
CCAAATTTCAGGTTCCTGGCTGGAACTTATGACATGTTTTTCTCCCGGATTGAACATTTG
TATTCAGCTATTAGAGTAGGCACAGTTGTCACAGCTTATGAGGACTGCTCGGGACTGGTG
TCATTTACAGGGTTTATAAAGCAAATAAATCTCACTGCGAGAGAAGCACTATTATACTTC
TTCCACAAGAACTTTGAGGAAGAAATAAGAAGAATGTTCGAGCCTGGGCAAGAGACTGCT
GTTCCTCATTCCTATTTTATTCATTTTCGTTCATTGGGCTTGAGTGGGAAATCTCCTTAC
TCATCCAACGCAGTTGGTCATGTATTCAACCTCATTCACTTTGTTGGATGTTATATGGGT
CAGGTGAGATCTTTAAATGCAACAGTGATTGCAACATGTGCCCCGCATGAGATGTCTGTT
CTTGGGGGCTATTTGGGGGAGGAGTTTTTCGGAAAAGGAACTTTTGAAAGGAGATTCTTT
AGAGACGAGAAGGAACTTCAGGAATATGAGGCAGCTGAATTGACAAAAGCTGAAACGGCC
CTGGCAGACGACGGAACAGTCAACTCTGATGATGAGGACTACTTCTCCAGTGAAACCAGG
AGTCCAGAAGCAGTTTACACACGAATCATGATGAATGGAGGTAGACTAAAAAGATCACAC
ATAAGGAGGTATGTCTCAGTCAGCTCTAATCATCAAACTCGCCCTAACTCGTTTGCAGAG
TTTTTAAACAAAACATACTCGAGTGACTCGTGA
>AY854587
ATGGATGCCGACAAGATTGTATTCAAGGTCAATAATCAGGTGGTCTCTCTGAAGCCTGAA
ATTATTGTGGACCAATATGAGTACAAGTATCCGGCTATCAAAGACCTGAAGAAGCCCAGT
ATAACCTTAGGAAAAGCTCCTGATTTGAGCAAAGCATACAAATCAATTTTATCTGGCATG
AATGCAGCCAAACTCGACCCTGATGATGTATGCTCTTATCTGGCTGCCGCAATGCAGTTT
TTTGAGGGATCCTGTCCCGATGACTGGACTAGCTATGGAATCCTGATAGCTAGGAGGGGA
GATAAGATCACCCCGGCTTCTCTCGTGGACATAAAACGTACTGATGTGGAAGGGAATTGG
GCTCTAACAGGGGGCATGGAGTTGACAAGGGACCCTACTGTTTCAGAGCATGCATCTCTG
GTTGGTCTTCTTTTGAGTTTATATAGGTTGAGCAAAATCTCTGGACAGAACACCGGCAAT
TACAAGACAAACATTGCGGATAGAATAGAGCAAATTTTCGAGACAGCCCCCTTTGCAAAG
ATAGTAGAACATCATACTTTGATGACGACCCACAAAATGTGCGCTAACTGGAGTACCATC
CCAAACTTCAGATTTCTGGCTGGAACTTATGACATGTTTTTCTCCCGGATTGAACATCTA
TATTCAGCGATTAGAGTGGGCACAGTTGTCACTGCTTATGAGGATTGCTCAGGACTAGTG
TCATTTACAGGGTTTATAAAGCAAATAAATCTCACCGCGAGAGAAGCATTATTGTATTTC
TTCCACAAGAACTTTGAGGAAGAAATAAGAAGAATGTTCGAGCCTGGACAAGAGACTGCT
GTTCCTCATTCTTATTTTATCCATTTTCGGTCATTGGGCCTGAGTGGAAAATCTCCGTAC
TCATCCAATGCAGTTGGTCATGTGTTCAACCTCATTCACTTTGTCGGATGTTATATGGGT
CAGGTGAGATCTTTAAATGCAACAGTGATTGCAACATGTGCCCCGCATGAGATGTCTGTT
CTCGGGGGCTATTTGGGAGAGGAGTTTTTCGGAAAAGGAACTTTTGAAAGGAGATTCTTC
AGGGACGAGAAGGAGCTTCAGGAATATGAGGCAGCTGAATTAACAAGAGCTGAGACGGCC
CTGGCAGATGACGGGACAGTCAATTCCGATGATGAAGACTACTTCTCCAGTGAAACCAGG
AGTCCAGAGGCAGTTTACACTCGAATCATGATGAATGGAGGTAGACTAAAAAGATCACAC
ATAAGGAGGTATGTCTCAGTCAGCTCTAATCATCAAACTCGCCCTAACTCGTTTGCTGAA
TTTTTAAACAAGACATACTCGAGTGACTCGTGA
>KT023101
ATGGATGCCGACAAGATTGTATTCAAGGTCAATAATCAGGTGGTCTCTCTGAAGCCTGAA
ATTATTGTGGACCAATATGAGTACAAGTACCCGGCTATCAAAGACCTGAAGAAGCCCAGT
ATAACCCTAGGAAAAGCTCCTGATTTGAATAAAGCATACAAATCAATTTTGTCTGGCATG
AACGCAGCCAAACTCGACCCTGATGATGTATGCTCTTATCTGGCTGCCGCAATGCAGTTT
TTTGAGGGATCATGTCCTGAGGACTGGACTAGCTATGGAATCCTGATAGCTCGGAAGGGA
GATAAGATCACCCCGGATTCTCTTGTGGACATAAAACGTACCGATGTGGAAGGGAATTGG
GCGCTAACAGGGGGCATGGAGTTGACAAGGGACCCTACTGTTTCAGAGCATGCATCTCTG
GTTGGCCTTCTCTTGAGTTTATATAGGTTGAGCAAAATCTCTGGACAGAATACCGGCAAT
TACAAGACAAACATCGCGGATAGAATAGAGCAGATTTTCGAGACAGCCCCCTTTGCAAAG
ATTGTAGAACATCATACTTTGATGACTACCCACAAAATGTGTGCTAACTGGAGTACCATA
CCAAATTTCAGATTCTTGGCTGGGACTTATGACATGTTTTTCTCCCGGATTGAACATTTG
TATTCAGCTATTAGAGTAGGCACAGTTGTCACTGCTTATGAGGACTGCTCAGGACTGGTG
TCATTTACAGGGTTTATAAAGCAGATTAATCTCACTGCTAGAGAAGCACTATTGTACTTC
TTCCACAAGAACTTTGAGGAAGAAATAAGAAGAATGTTCGAGCCTGGGCAAGAGACTGCT
GTTCCTCATTCTTATTTTATTCATTTTCGTTCATTGGGCTTGAGTGGGAAATCTCCTTAC
TCATCCAATGCAGTTGGTCACGTATTCAACCTCATTCACTTTGTTGGATGTTATATGGGT
CAGGTGAGATCTTTGAATGCAACAGTGATTGCAACTTGTGCCCCGCATGAGATGTCTGTT
CTTGGGGGCTATTTGGGGGAGGAGTTTTTCGGAAAAGGAACTTTTGAAAGGAGATTCTTC
AGAGACGAGAAGGAACTTCAGGAATATGAGGCAGCTGAATTGACAAAAGCTGAAACAGCC
CTGGCAGATGACGGAACAGTCAATTCTGACGATGAGGACTACTTCTCCAGTGAAACCAGG
AGTCCAGAAGCAGTTTATACACGAATCATGATGAATGGAGGTCGACTAAAGAGATCACAC
ATAAGGAGGTATGTCTCAGTCAGCTCTAATCATCAAACTCGCCCTAACTCGTTTGCTGAG
TTTTTAAACAAAACATACTCGAGTGACTCGTGA
>KF656697
ATGGATGCCGACAAGATTGTATTCAAGGTCAATAATCAGGTGGTCTCCCTGAAGCCTGAA
ATTATCGTGGACCAATATGAGTACAAATACCCGGCTATTAAAGACCTGAAGAAGCCCAGT
ATAACCTTAGGAAAAGCTCCTGATTTGAGCAAAGCATACAAATCAATTTTATCTGGCATG
AACGCAGCCAAACTCGACCCTGATGATGTATGCTCTTATCTGGCTGCCGCAATGCAGTTC
TTTGAGGGACCATGTCCTGATGACTGGACTAGCTATGGAATCCTGATAGCCAAGAAGGGA
GATAAGATCACCCCAGATTCCCTTGTGGACATAAGACGTACTGATGTGGAAGGGAATTGG
GCTCTAACAGGGGGCATGGAGTTGACAAGGGACCCTACTGTTTCAGAGCATGCATCTCTG
GTTGGCCTTCTCTTGAGTTTATATAGGTTGAGCAAAATCTCTGGACAGAATACGGGCAAT
TACAAGACAAACATCGCGGATAGAATAGAGCAGATTTTCGAGACAGCCCCCTTTGCAAAG
ATCGTGGAACATCACACTTTGATGACAACCCACAAAATGTGCGCTAACTGGAGTACCATA
CCAAATTTCAGATTCCTGGCTGGAACTTATGACATGTTTTTCTCCCGGATTGAACATCTG
TATTCAGCTATTAGAGTAGGCACAGTTGTCACTGCCTATGAGGACTGCTCAGGACTGGTG
TCATTTACAGGGTTTATAAAGCAAATAAATCTCACTGCGAGAGAAGCACTATTATACTTC
TTCCACAAGAACTTTGAGGAAGAAATAAGAAGAATGTTCGAGCCTGGGCAAGAGACTGCT
GTTCCTCATTCCTATTTCATTCATTTTCGCTCATTGGGCTTGAGTGGGAAATCTCCATAC
TCGTCCAATGCAGTTGGTCATGTATTCAACCTCATTCACTTTGTTGGATGTTATATGGGT
CAGGTGAGATCTTTAAATGCAACAGTGATTGCAACATGTGCCCCGCATGAGATGTCTGTT
CTTGGGGGCTATTTGGGGGAGGAGTTTTTCGGGAAAGGAACTTTTGAAAGGAGATTCTTC
AGGGACGAAAAGGAACTTCAGGAATATGAGGCAGCTGAATTGACAAAAGCTGAAACGGCC
CTGGCAGATGACGGAACAGTCAATTCTGATGATGAGGACTACTTCTCCAGTGAAACCAGG
AGTCCGGAGGCAGTTTATACACGAATCATGATGAATGGAGGTAGACTAAAAAGATCACAC
ATAAGGAGGTATGTCTCAGTCAGCTCTAATCATCAAACTCGCCCTAATTCGTTTGCGGAG
TTTTTAAACAAAACATACTCAAGTGACTCATGA
>KF864397
ATGGATGCTGACAAGATTGTGTTCAAGGTCAACAATCAGGTGGTCTCTCTGAAGCCTGAA
ATTATCGTGGACCAATATGAGTACAAGTACCCGGCTATCAAAGACCTGAAGAAACCCAGT
ATAACCTTAGGAAAAGCGCCTGATTTGAGTAAAGCATACAAATCAATTTTATCTGGCATG
AACGCCGCCAAACTTGACCCTGATGATGTATGCTCTTATCTGGCTGCCGCGATGCAGTTC
TTTGAGGGATCATGTCCTGAGGATTGGACTAGCTATGGAATCCTGATAGCTCGGAAGGGA
GATAAGATCACTCCGGATTCTCTTGTGGACATAAAACGTACTGATGTGGAAGGGAATTGG
GCTCTAACAGGGGGCATGGAATTGACAAGGGACCCTACTGTTTCAGAGCATGCATCTCTA
GTTGGCCTTCTCTTGAGTTTATATAGGTTGAGTAAGATCTCTGGACAGAATACCGGCAAT
TACAAGACAAACATCGCGGATAGAATAGAGCAGATTTTCGAGACAGCCCCCTTTGCAAAG
ATCGTAGAACATCATACTTTGATGACGACCCACAAAATGTGCGCTAACTGGAGTACCATA
CCAAATTTCAGATTCCTGGCTGGAACTTATGACATGTTTTTCTCCCGGATTGAACATCTG
TATTCAGCTATTAGAGTAGGCACAGTTGTCACTGCTTATGAGGACTGCTCAGGACTGGTG
TCATTTACAGGGTTTATAAAGCAAATAAATCTCACTGCGAGAGAAGCACTATTATACTTC
TTCCACAAGAACTTTGAGGAAGAAATAAGAAGAATGTTCGAGCCTGGGCAAGAGACTGCT
GTTCCTCATTCCTATTTTATTCATTTTCGCTCATTGGGCTTGAGTGGGAAATCTCCGTAC
TCATCCAATGCAGTTGGTCATGTATTCAACCTCATTCACTTTGTTGGATGTTATATGGGT
CAGGTGAGATCTTTAAATGCAACAGTGATTGCAACATGTGCCCCGCATGAGATGTCTGTT
CTTGGGGGCTATTTGGGGGAGGAGTTTTTCGGAAAAGGAACTTTTGAAAGGAGATTCTTC
AGGGACGAGAAGGAACTTCAGGAATATGAGGCAGCTGAATTGACAAAAGCTGAAACGGTC
CTGGCAGATGACGGAACAGTCAATTCTGATGATGAGGACTACTTCTCCAGTGAAACCAGG
AGTCCAGAAGCAGTTTACACACGAATCATGATGAATGGAGGTAGACTAAAAAGATCACAC
ATAAGGAGGTATGTCTCAGTCAGCTCTAATCATCAAACTCGCCCTAACTCGTTTGCGGAG
TTTCTAAACAAAACATACTCGAGTGACTCGTGA
>KT276359
atggatgccgacaagattgtattcaaggtcaataatcaggtggtctctctgaagcctgaa
attattgtggaccaatatgagtacaagtacccggctatcaaagacctgaagaagcccagt
ataaccttaggaaaagctcctgatttgaataaagcatataaatcaattttgtctggcatg
aacgcagccaaactcgaccctgatgatgtatgctcttatctggctgccgcaatgcagttc
tttgagggatcatgtcctgaggactggactagctatggaatcctgatagctcggaaggga
gataagatcaccccggattctcttgtggacataaaacgtaccgatgtggaagggaattgg
gctctaacagggggcatggagttgacaagggaccctactgtttcagagcatgcatctctg
gttggccttctcttgagtttatataggttgagcaaaatctctggacagaataccggcaat
tacaagacaaacatcgcggatagaatagagcagattttcgagacagccccctttgcaaag
attgtagaacatcatactttgatgactacccacaaaatgtgtgctaactggagtaccata
ccaaatttcagattcttggctgggacttatgacatgtttttctcccggattgaacatttg
tattcagctattagagtaggcacagttgtcactgcttatgaggactgctcaggactggtg
tcatttacagggtttataaagcagataaatctcactgctagagaagcactattgtacttc
ttccacaagaactttgaggaagaaataagaagaatgttcgagcctgggcaagagactgct
gttcctcattcttattttattcattttcgttcattgggcttgagtgggaaatctccttac
tcatccaatgcagttggtcatgtattcaacctcattcactttgttggatgttatatgggt
caggtgagatctttgaatgcaacagtgattgcaacttgtgccccgcatgagatgtctgtt
cttgggggctatttgggggaggagtttttcggaaaaggaacttttgaaaggagattcttc
agagacgagaaggaacttcaggaatatgaggcagctgaattgacaaaagctgagacagcc
ctggcagatgacggaacagtcaattctgacgatgaggactacttctccagtgaaaccagg
agtccagaagcagtttatacaagaatcatgatgaatggaggtcgattaaagagatcacac
ataaggaggtatgtctcagtcagctctaatcatcaaactcgccctaactcgtttgctgag
tttttaaacaaaacatactcgagtgactcgtga
>MN968387
atggatgccgacaagattgtattcaaggtcaataatcaggtggtctccctgaagcctgag
attatcgtagaccaatatgagtacaaatacccggctatcaaggacctgaagaagcccagt
ataaccttaggaaaagctcctgatttgagcaaagcatacaaatccattttatctggcatg
aacgcagccaaactcgaccctgatgatgtatgctcttatctggctgccgcaatgcagttc
tttgagggaccatgtcctgatgactggactagctatggaatcctgatagctaagaaggga
gataagatcaccccggattcccttgtggacataagacgtactgatgtggaagggaattgg
gctctaacagggggcatggagttgacaagggaccctactgtttcagagcatgcatctctg
gttggccttctcttgagtttatataggttgagcaaaatctctggacagaatactggcaat
tacaagacaaacatcgcggatagaatagaacagattttcgagacagcccccttcgcaaag
atcgtggaacatcacaccttgatgacgacccacaaaatgtgcgctaactggagtaccata
ccaaatttcagattcctggccggaacttatgacatgtttttctcccggattgaacatctg
tattcagctattagagtaggcacagttgtcactgcctatgaggactgctcaggactggtg
tcatttacagggtttataaagcaaataaatctcactgcgagagaagcactattatacttc
ttccacaagaactttgaggaagaaataagaagaatgttcgagcctgggcaagagactgct
gttcctcattcctatttcattcattttcgctcattaggcttgagtgggaaatctccgtac
tcgtccaatgcagttggtcatgtattcaacctcattcactttgttggatgttatatgggt
caggtgagatctttaaatgcaacagtgattgcaacatgtgccccgcatgagatgtctgtt
cttgggggctatttgggggaggagttcttcgggaaaggaacttttgaaaggagattcttc
agggatgagaaggaacttcaggaatatgaggcagctgaattgacaaaagctgaaacggcc
ctagcagatgacggaacagtcaattccgatgatgaggactacttctccagcgaaaccagg
agcccggaggcagtctatacacgaatcatgatgaatggaggtagactaaaaagatcacac
ataaggaggtatgtctcagtcagctctaaccatcaaactcgccctaattcgtttgcggag
tttttaaacaaaacatactcaagtgactcatga
>GU592648
atggatgccgacaagattgtattcaaggtcaataatcaagtggtctccctgaagcctgag
attattgtggaccaatatgagtacaagtacccggctatcaaagacctgaagaagcccagt
ataaccttaggaaaagctcccgatttgcataaagcatacaaatcaattttgtctggcatg
aacgcagccaaactcgaccctgatgatgtatgctcttatctggctgccgcaatgcagttc
tttgagggatcatgtcctgaggactggactagctatggaatcctgatagctcggaaggga
gataagatcaccccgaattctcttgtggacataagacgtactgatgtggaagggaattgg
gctctgacagggggcatggagttgacaagggaccctactgtttcagagcatgcatctctg
gttggccttctattaagtttatataggttaagcaaaatctctggacagaataccggcaat
tacaagacaaacatcgcggatagaatagagcagattttcgagacagccccctttgcaaag
atcgtagaacatcatactttgatgactacccacaaaatgtgcgctaactggagtaccata
ccaaatttcagattcctggctggaacttatgacatgtttttctcccggattgaacatttg
tattcagctattagagtaggcacagttgtcactgcttatgaggactgctcaggactggtg
tcatttacagggtttataaagcaaataaatctcactgcgagagaagcactattgtacttc
ttccacaagaactttgaggaagaaataagaagaatgttcgagcctgggcaagagactgct
gttccccattcctattttattcattttcgttcattgggcttgagtgggaaatctccttat
tcatccaatgcagttggtcatgtattcaacctcattcactttgttggatgttatatgggt
caggtgagatctttaaatgcaacagtgattgcaacatgtgccccgcatgagatgtctgtt
cttgggggctatttgggggaggagtttttcggaaaaggaacttttgaaaggagattcttc
agagacgagaaagaacttcaggaatatgaagcagctgaattgacaaaagctgaaacggcc
ctagcagatgacggaacagtcaattctgatgatgaggactacttctccagcgaaaccagg
agtccagaagcagtttacacacgaatcatgatgaatggaggtagactgaaaagatcacac
ataaggaggtatgtctcagtcagctctaatcatcaaactcgccctaactcatttgcggag
tttttaaacaaaacatactcgagtgactcgtga
>KF864322
atggatgccgacaagattgtattcaaggtcaataatcaggtggtctctctgaagcctgaa
attatcgtggaccaatatgagtacaagtacccggctatcaaagacctgaagaagcccagt
ataaccttaggaaaagctcctgatttgagtaaggcatacaaatcaattctgtctggcatg
aacgcagccaaactcgaccctgatgatgtatgctcttatctggctgccgcgatgcagttc
tttgagggatcatgtcctgaggactggactagctatggaatcctgatagctcggaaggga
gataagatcaccccggattctcttgtggacataagacgtactgatgtggaagggaattgg
gcgctaacagggggcatggagttgacaagggaccctactgtttcagagcatgcatctctg
gttggccttctcttgagcttatataggttgagcaaaatctctggacagaataccggcaat
tacaaaacaaacatcgcggatagaatagagcagattttcgagacagccccctttgcaaag
atcgtagaacatcatactttgatgacgacccacaaaatgtgcgctaactggagtaccata
ccaaatttcagattcctggctggaacttatgacatgtttttctcccggattgagcatcta
tattcagctattagagtaggtacagttgtcactgcttatgaggactgctcaggattggtg
tcatttacagggtttataaagcaaataaatctcactgcgagagaagcactattatacttc
ttccacaagaactttgaggaagaaataagaagaatgttcgagcctgggcaagagactgct
gttcctcattcctatttcattcattttcgttcattgggcttgagtgggaaatctccgtac
tcctcaaatgcagttggtcatgtattcaacctcattcactttgttggatgttatatgggt
caggtgagatctttaaatgcaacagtgattgcaacatgtgccccgcatgagatgtctgtt
cttgggggctatttgggggaggagtttttcggaaaaggaacttttgaaaggagattcttc
agggacgagaaggaacttcaggaatatgaggcagctgaattgacaaaagctgaaacggcc
ctggcagatgacggaacagtcaattctgatgatgaggactacttctccagtgaaaccagg
agtccagaagcagtttacacacgaatcatgatgaacggaggtagactgaaaagatcacac
ataaggcggtatgtctcagtcagctctaatcatcaaactcgccctaactcgtttgcggag
tttttaaacaaaacatactcgagtgactcgtga
>GU644757
atggatgccgacaagattgtatttaaagtcaagaatcaggtggtctccttgaaacctgaa
atcatcgtggaccaatatgagtacaagtacccggcaatcaaagactcgaggaagcccggt
ataaccttaggaaaagcccctgacttgaacaaagcatacaaatcaattttgtctggcatg
aatgcagccaagcttgaccctgatgatgtatgctcttatctagcagctgcaatgcagttc
tttgagggagcatgtcccgatgactgggttagctatggaatcatgatagcgcggagggga
gacaagatcaccccaaattctcttgtggatataagacgtactaatgtggaaggcaattgg
gctctcacagggggtatggagttgacaagggatcccactgttccagagcatgcatctttg
gttggtcttctcttgagtttgtataggttgagcaaaatatcaggacagaacactggcaat
tacaagacaaacattgcagatagaatagagcaaattttcgagacagccccttttgtgaag
attgtggaacatcatactttgatgacaacccacaaaatgtgcgctaactggagtaccata
ccgaacttcagattcctagctggaacctatgacatgtttttctctcggattgaacatcta
tattcagcaattagggtaggcacagtagtcactgcttatgaggactgttcagggttggtg
tcgtttacagggtttataaagcaaataaatctcactgcaagagaagcgctgctatacttc
ttccacaaaaacttcgaagaagaaataagaaggatgtttgagccggggcaggagactgca
attcctcactcttatttcatccattttcgttcgttgggcctgagcgggaaatctccatac
tcatcaaatgcagttggtcacgttttcaacctcattcactttgttggatgttacatgggt
caagtgagatctttgaatgcaactgttattgccacatgtgccccacatgagatgtctgtc
cttggaggttacttgggggaggagttttttggaaaagggacttttgagagaagattcttc
agggacgagaaggaacttcaagaatatgaggctgctgaactgaccaagactgaaatggct
ttggcagatgacggaaccgtcaactctgatgatgaggactacttctctagtgagaccagg
agtcctgaggcagtttacacccgaatcatgatgaatggaggtagattgaaaagatcacac
ataaggaggtatgtctcagtcagctccaatcatcaggctcgtcccaattcattcgctgag
tttttgaacaagacatactcaagtgattcttaa
>GU644758
atggatgccgacaagattgtatttaaagtcaagaatcaggtggtctccttgaaacctgaa
atcatcgtggaccaatatgagtacaagtacccggcaatcaaagactcgaggaagcccagt
ataaccttaggaaaagcccctgacttgaacaaagcatacaaatcaattttgtctggcatg
aatgcagccaagctcgaccctgatgatgtatgctcttatctagcagctgcaatgcagttc
tttgagggagcatgtcccgatgactgggttagctacggaatcatgatagcgcggagggga
gacaagatcaccccaaattctcttgtggatataagacgtactaatgtggaaggcaattgg
gctctcacagggggtatggagttgacaagggatcccactgttccagagcatgcatctttg
gttggtcttctcttgagtttgtataggttgagcaaaatatcaggacagaacactggcaat
tacaagacaaacattgcagatagaatagagcaaattttcgagacagccccttttgtgaag
attgtggagcatcatactttgatgacaacccacaaaatgtgcgccaactggagtaccata
ccgaacttcagattcctagctggaacctatgacatgtttttctctcggattgaacatcta
tattcagcaattagggtaggcacagtagtcactgcttatgaggactgttcagggttggtg
tcgtttacagggtttataaagcaaataaatctcactgcaagagaagcgctgctatacttc
ttccacaaaaacttcgaagaagaaataagaaggatgtttgagccggggcaggagactgca
attcctcactcttatttcatccattttcgttcgttgggcctgagcgggaaatctccatac
tcatcaaatgcagttggtcacgttttcaacctcattcactttgtcggatgttacatgggt
caagtgagatctttgaatgcaactgttattgccacatgtgccccacatgagatgtctgtc
cttggaggttatttgggggaggagttttttggaaaagggacttttgagagaagattcttc
agggacgagaaggaacttcaagaatatgaggctgctgaactgaccaagactgaagtggct
ttggcagatgacggaacagtcaactctgatgatgaggactacttctctagtgagaccagg
agtcctgaggcagtttacacccgaatcatgatgaatggaggtagattgaaaagatcacac
ataaggaggtatgtctcagtcagctccaatcatcaggctcgtcccaattcattcgctgag
tttttgaacaagacatactcaagtgattcttaa
>GU644712
atggatgccgacaagattgtatttaaagtcaagaatcaggtggtctccttgaagcctgag
atcatcgtggaccaatatgagtacaagtacccggcaatcaaggactcgaggaagcccagt
ataaccttaggaaaagcccctgacttaaacaaagcatacaagtcaattttgtctggcatg
aatgcagccaagcttgaccctgacgatgtatgctcttatctagcagctgcaatgcagttt
tttgagggtgcatgtcccgatgactgggttagctacgggatcttgatagcacggaagggc
gacaagatcaccccaggcactcttgtggatataagacgtaccaatgtggaagggagttgg
gctctaacagggggtatggagttgacaagagatcccactgttccagagcatgcatccttg
gtcggtcttctcttgagtttgtataggttaagcaaaatatcaggacagaacactggcaat
tacaagacaaacattgcagacagaatagagcaaattttcgagacagccccttttgtcaag
attgtagagcatcatacgttgatgacaacccacaagatgtgcgccaactggagtaccata
ccgaacttcagattcctagccggaacctatgacatgtttttctcccggattgaacatctg
tattcagcaatcagggtaggcacagtagttactgcttatgaggactgctcagggttggtg
tcttttacagggttcataaagcaaataaatctcactgcaagagaagcgctgctatacttc
ttccacaagaacttcgaagaagagataagaaggatgtttgagccggggcaggaaactgca
attcctcactcttatttcatccattttcgctcattaggcctgagcgggaagtctccatac
tcatcgaatgcggttggtcatgttttcaacctcattcactttgttggatgttacatgggc
caagtgagatctctgaatgcaacagttattgctacatgtgccccacatgagatgtctgtt
cttgggggttacttaggggaggagttttttggaaaagggacttttgagagaagattcttc
agggatgagaaagaacttcaagaatatgaagcggctgaactgaccaagacagaagtggct
ttggcagatgacggaaccgtcaactctgatgatgaggactacttctcaagtgaaaccagg
agtcctgaggcggtttacacccgaatcatgatgaatggaagtcgattgaaaagatcacac
ataaggaggtatgtctcagtcagctccaatcatcaggcccgtcctaactcattcgctgaa
tttttgaacaagacatactcaagtgattcttaa
>GU644719
atggatgccgacaagattgtatttaaagtcaagaatcaggtggtctccttgaagcctgag
atcatcgtggaccaatatgagtacaagtacccggcaatcaaggactcgaggaagcccagt
ataaccttaggaaaagcccccgacttaaacaaagcatacaagtcaatcttgtctggcatg
aatgcagccaagcttgaccctgacgatgtatgctcttatctagcagctgcaatgcagttt
tttgagggtgcatgtcccgatgactgggttagctacgggatcttgatagcacggaagggc
gacaagatcaccccaggcactcttgtggatataagacgtaccaatgtggaagggagttgg
gctctaacagggggtatggagttgacaagagatcccaccgttccagagcatgcatccttg
gtcggtcttctcttgagtttgtataggttaagcaaaatatcaggacagaacactggcaat
tacaagacaaacattgcagacagaatagagcaaattttcgagacagccccttttgtcaag
attgtagagcatcatacgttgatgacaacccacaaaatgtgcgccaactggagtaccata
ccgaactttagattcctagccggaacctatgacatgtttttctcccggattgaacatctg
tattcagcaattagggtaggcacagtagttactgcttatgaggactgctcagggttggtg
tcttttacagggttcataaagcaaataaatctcactgcaagagaagcgctgctatacttc
ttccacaagaacttcgaagaagagataagaaggatgtttgagccggggcaggaaactgca
attcctcactcttatttcatccattttcgctcattaggcctgagcgggaagtctccatac
tcatcgaatgcggttggtcatgttttcaacctcattcactttgttggatgttacatgggc
caagtgagatctctgaatgcaacagttattgctacatgtgccccacatgagatgtctgtt
cttgggggttacttaggggaggagttttttggaaaagggacttttgagagaagattcttc
agggatgagaaagaacttcaagaatatgaagcagctgaactgaccaagacagaagtggct
ttggcagatgacggaaccgtcaactctgatgatgaggactacttctcaagtgaaaccagg
agtcctgaggcggtttacacccgaatcatgatgaatggaagtcgattgaaaagatcacac
ataaggaggtatgtctcagtcagctccaatcatcaggcccgtcctaactcattcgctgag
tttttgaacaagacatactcaagtgattcttaa
>GU644700
atggatgccgacaagattgtatttaaagtcaagaatcaggtggtctccttgaagcctgag
atcatcgtggaccaatatgagtacaagtacccggcaatcaaggactcgaggaagcccagt
ataaccttaggaaaagcccctgatttaaacaaagcatacaagtcgattttgtctggcatg
aatgcagctaagctcgaccctgacgatgtatgctcttatctagcagctgcaatgcagttc
tttgagggagcatgtcctgatgactggattagctacggaatcttgatagcacggaagggc
gacaagatcaacccaggttctcttgtggatataagacgcaccaatgtggaagggagttgg
gctctgacagggggtatggagttgacaagggatcctactgttccagagcatgcatccctg
gtcggtcttctcttgagcttgtataggttgagcaaaatatcaggacaaaacactggcaat
tacaagacaaacattgcagacagaatagagcaaattttcgagacagccccttttgtcaag
attgtagagcatcatactttgatgacaacccacaaaatgtgtgccaactggagtaccata
ccgaacttcagattcctagccggaacctatgacatgtttttctcccggattgaacacctg
tattcagcaattagggtaggcacagtagtcactgcttatgaggactgctcagggttggtg
tcttttacagggttcataaagcaaataaatctcactgcaagagaagcgctgctatacttc
ttccacaagaacttcgaagaagagataagaaggatgtttgagccggggcaggaaactgca
gttcctcactcttatttcatccattttcgttcattaggcttgagcgggaagtccccatac
tcatcgaacgcggttggtcacgttttcaacctcattcacttcgttggatgttacatgggc
caagtgagatctctgaatgcaacggttattgccacatgtgccccacatgagatgtctgtt
cttgggggttacttaggggaggagttttttgggaaaggaacttttgagagaagattcttc
agggatgagaaagaacttcaagaatatgaagcagctgaactgaccaagacagaagtggct
ttggcagatgacgggaccgtcaactctgatgatgaggactacttctcaagtgagaccagg
agtcctgaagcggtttacacccgaatcatgatgaatggaggtcgattgaaaagatcacac
ataaggaggtatgtctcagtcagctccaatcatcaggcccgtcctaactctttcgctgaa
tttttaaacaagacatactcaagtgattcttaa
>GU644736
atggatgccgacaagattgtatttaaagtcaagaatcaggtggtctccttgaagcctgag
atcatcgtggaccaatatgagtacaagtacccggcaatcaaggactcgaggaagcccagt
ataaccttaggaaaagcccctgatttaaacaaagcatacaagtcgattttgtctggcatg
aatgcagccaagctcgaccctgacgatgtatgctcttatctagcagctgcaatgcagttc
tttgagggagcatgtcctgatgactggattagctacggaatcttgatagcacggaaggga
gacaagatcaccccaggttctcttgtggatataagacgcaccaatgtggaagggagttgg
gctctaacagggggtatggagttgacaagggatcctactgttccagagcatgcatccttg
gtcggtcttctcttgagtttgtataggttgagcaaaatatcaggacagaacactggcaat
tacaagacaaacattgcagacagaatagagcaaatttttgagacagccccttttgtcaag
attgtggagcatcatactttgatgacaacccacaaaatgtgtgccaactggagtaccata
ccgaacttcagattcctagctggaacctatgacatgtttttctcccggattgaacacctg
tattcagcaattagggtaggcacagtagtcactgcttatgaggactgctcagggttggtg
tcttttacagggttcataaagcaaataaacctcactgcgagagaagcgctgctatacttc
ttccacaagaacttcgaagaagagataagaaggatgtttgagccggggcaggaaactgca
gttcctcactcttatttcatccattttcgttcattaggcctgagcgggaagtctccctac
tcatcgaacgcggttggtcacgttttcaacctcattcacttcgttggatgttacatgggc
caagtgagatctctgaatgcaacggttattgccacatgtgccccacatgagatgtctgtt
cttgggggttacttaggggaggagttttttgggaaaggaacttttgagagaagattcttc
agggatgagaaagaacttcaagaatatgaagcagctgaactgaccaagacagaagtggct
ttggcagatgacgggaccgtcaactctgatgatgaggactacttctcaagtgagaccagg
agtcctgaagcggtttacacccgaatcatgatgaatggaggtagattgaaaagatcacac
ataaggaggtatgtctcagtcagctccaatcatcaggcccgtcctaactctttcgctgaa
ttcttaaacaagacatactcaagtgattcttaa
>GU644740
atggatgccgacaagattgtatttaaagtcaagaatcaggtggtctccttgaagcctgag
atcattgtggaccaatatgagtacaagtacccggcaatcaaggactcgaggaagcccagt
ataaccttaggaaaagcccctgacttaaacaaagcatacaagtcaattttgtctggcatg
aatgcagccaagctcgatcctgacgatgtatgctcttatctagcagctgcaatgcagttc
tttgagggagcatgtcccgatgactggattagctatggaatcctgatagcacggaaaggc
gacaagatcacccccggctctcttgtggatataagacgtaccaatgtagaggggagttgg
gctctgacagggggtatggagttgacaagagatcccactgttccagagcatgcatccttg
gtcggtcttctcttgagtttgtataggttgagcaaaatatcaggacagaacactggcaat
tacaagacaaacatagcagacagaatagagcaaattttcgagacagccccttttgtcaag
attgtagagcatcatactttgatgacaacccacaaaatgtgcgccaactggagtaccata
ccgaacttcagattcttagccggaacctatgacatgttcttctcccggattgaacatctg
tattcagcaattagggtaggcacagtagttactgcttatgaggactgctcagggttggtg
tcttttacagggttcataaagcaaataaatctcactgcaagagaagcgctgctatacttc
ttccacaagaacttcgaagaagaaataagaaggatgtttgagccggggcaggaaactgca
gttcctcactcttatttcatccattttcgctcattaggcctgagcgggaagtctccatac
tcatcgaatgcggttggtcatgttttcaacctcattcactttgttggatgttacatgggc
caagtgagatctctgaatgcaacggttattgctacatgtgccccacatgagatgtctgtt
cttgggggttacttaggggaggagttttttggaaaagggacttttgagagaagattcttc
agggatgagaaggaacttcaagaatatgaagcagctgaactgaccaagacagaagtggct
ttggcagatgacggaaccgtcaactctgatgatgaggactacttctcaagtgagaccagg
agtcctgaggcagtttatacccgaatcatgatgaatggaggtagattgaaaagatcacac
ataaggaggtatgtctcagtcagctccaatcatcaggcacgtcctaactcattcgctgaa
tttttgaacaagacatactcaagtgattcttaa
>GU644738
atggatgccgacaagattgtatttaaagtcaagaatcaggtggtctccttgaagcctgag
atcattgtggaccaatatgaatacaagtacccggcaatcaaggactcgaggaagcccagt
ataaccttaggaaaagcccctgacttaaacaaagcatacaagtcaattttgtctggcatg
aatgcagccaagctcgatcctgacgatgtatgctcttatctagcagctgcaatgcagttc
tttgagggagcatgtcctgatgactggattagctacggaatcctaatagcacggaaaggc
gacaagatcacccccggctctcttgtggatataagacgtaccaatgtagaggggagttgg
gctctgacagggggtatggagttgacaagagatcccactgttccggagcatgcatccttg
gtcggtcttctcttgagtttgtataggttgagcaaaatatcaggacagaacactggcaat
tacaagacaaacatagcagacagaatagagcaaattttcgagacagccccttttgtcaag
attgtagagcatcatactttgatgacaacccacaaaatgtgcgccaactggagtaccata
ccgaacttcagattcttagccggaacctatgacatgttcttctcccggattgaacatctg
tattcagcaattagggtaggcacagtagttactgcttatgaggactgctcagggttggtg
tcttttacagggttcataaagcaaataaatctcactgcaagagaagcgctgctatacttc
ttccacaagaacttcgaagaagaaataagaaggatgtttgagccggggcaggaaactgca
gttcctcactcttatttcatccattttcgctcattaggcctgagcgggaagtctccatac
tcatcgaatgcggttggtcatgttttcaacctcattcactttgttggatgttacatgggc
caagtgagatctctgaatgcaacggttattgctacatgtgccccacatgagatgtctgtt
cttgggggttacttaggggaggagttttttggaaaagggacttttgagagaagattcttc
agggatgagaaggaacttcaagaatatgaagcagctgaactgaccaagacagaagtggct
ctggcagatgacggaaccgtcaactctgatgatgaggactacttctcaagtgagaccagg
agtcctgaggcggtttatacccgaatcatgatgaatggaggtagattgaaaagatcacac
ataaggaggtatgtctcagtcagctccaatcatcaggcacgtcctaactcattcgctgaa
tttttgaacaagacatactcaagtgattcttaa
>GU644673
atggatgccgacaagattgtgtttaaggtcaataatcaggtggtctctctgaagcctgaa
attataatagatcaatatgaatacaagtacccggctatcaaggatttgaaaaagcccagt
ataaccttaggaaaagcccctgacttgagcaaagcatacaagtcaattctgtccggcatg
aatgcagccaagcttgaccctgatgatgtatgctcttatctagcagccgcaatgcagttc
tttgaggggacatgtcctgatgactggaccagctatggaatcctgattgcacggaaggga
gacaagattaccccaaattctcttgtggacataaaacgtactaatgtggaagggaactgg
gctttgacagggggtatggagttgacgagagaccccacagtttcggagcatgcatcccta
gttggtcttctcttgagtctttacaggttaagcaaaatatctggacaaaacaccggcaat
tacaagacgaacatcgcagacagaatagagcagattttcgagacggccccctttgtaaag
atcgtagagcatcataccttgatgacaacccacaaaatgtgtgctaactggagtactata
ccgaacttcagatttctggccggaacctacgatatgtttttctcacgggttgaacatctg
tattcagcaattagagtgggtacagttgtaacagcctatgaggactgctcagggttggtg
tcgtttacagggtttattaagcaaataaatctcactgcaaaagaagcaatactatatttc
ttccacaagaacttcgaggaagagataagaagaatgttcgagccggggcaggagacggca
gttcctcactcctatttcatacattttcgttctttgggcctgagtgggaaatctccgtat
tcatcaaatgcagttggtcacgtgttcaacctcattcactttgtaggatgttatatgggt
caagtgagatctttgaacgcaacggtcattgctacatgtgccccgcatgagatgtctgtt
cttgggggttatttgggggaggagtttttcggaaaagggacttttgagagaagattcttt
agggatgagaaagaacttcaggaatatgaggcagccgaagcaacgaagactgaaatagcc
ttggcggatgacggaacagtcaattctgatgatgaggactacttctctggtgaaactagg
agcccggaggcagtttatactcgaatcatgatgaatgggggtagattaaaaagatcacac
ataaggagatatgtctcagtcagttccaatcatcaagctcgccctaattcgttcgctgag
tttctaagtaagacatactctagtgattcataa
>GU644675
atggatgccgacaagattgtgtttaaagtcaataatcaggtggtctctctgaagcctgaa
attataatagatcaatatgaatacaagtacccggctatcaaagatttgaaaaagcccagt
ataaccttaggaaaagcccctgacttgaacaaagcatacaagtcaattctgtccggcatg
aatgcagccaagcttgaccctgatgatgtatgctcttatctagcagccgcaatgcagttc
tttgaggggacatgtcctgatgactggaccagctatggaatcctgattgcacggaaggga
gacaagattaccccaaattctcttgtggacataaaacgtactaatgtggaggggaactgg
gctttgacagggggtatggagttgacgagagaccccacagtttcggagcatgcatcccta
gttggtcttctcttgagtctttacaggttaagcaaaatatctggacaaaacaccggcaat
tacaaaacgaacatcgcagacagaatagagcagattttcgagacggccccctttgtaaag
atcgtagagcatcataccttgatgacaacccacaaaatgtgtgctaactggagtactata
ccgaacttcagatttctggccggaacctacgatatgtttttctcgcgggttgaacatctg
tattcagcaattagagtgggtacagttgtaacagcctatgaggactgctcagggttggtg
tcgtttacagggtttattaagcaaataaatctcactgcaaaagaagcaatactatatttc
ttccacaagaacttcgaggaagagataagaagaatgttcgagccggggcaggagacggca
gttcctcactcctatttcatacattttcgttctttgggcctgagtgggaaatctccgtat
tcatcaaatgcagttggtcacgtgttcaacctcattcactttgttggatgttacatgggt
caagtgagatctttgaacgcaactgttattgctacatgtgccccgcatgagatgtctgtt
cttgggggttatttgggggaggagtttttcggaaaagggacttttgagagaagattcttt
agggatgagaaagaacttcaggagtatgaggcagctgaagcaacgaagactgaaatagcc
ttggcggatgacggaacagtcaattctgatgatgaggactacttctctggtgaaactagg
agcccggaggcagtttatactcgaatcatgatgaatgggggtagattaaaaagatcacac
ataaggagatatgtctcagtcagttccaaccatcaagctcgccctaattcgttcgctgag
tttctaagtaagacatactctagtgattcataa
>GU644695
atggatgccgacaagattgtgtttaaagtcaataataaggtggtttctctgaagcctgaa
attatagtagatcaatatgagtacaagtacccggctatcaaagatttgaagaagcccagt
ataaccttaggaaaggcccctgacttgaacaaggcatacaagtcagtcttatccggcatg
aatgcagccaagcttgaccctgatgatgtatgctcttatctggcagctgcaatgcagttc
tttgaagggacatgtcctgatgactggaccagctatggaatcctgattgcacggaaggga
gacaagatcactccaaattctcttgtggacatcaaacgtactaatgtggaagggaactgg
gctctaacagggggtatggagttgacaagagaccccaccgttccggagcatgcatcgtta
gttggtcttctcttgagtctgtatagattgagcaaaatatctggacagaacactggcaat
tataaaacaaacatcgctgatagaatagagcaaattttcgagacggccccctttgtaaag
atcgtagaacatcataccttgatgacaacccacaaaatgtgcgctaactggagcaccata
ccgaatttcagatttctagccggaacctacgacatgtttttctcccggatcgaacatctg
tattcagcaattagagtgggcacagttgtcactgcttatgaggactgctcaggattggtg
tcgttcaccgggtttataaagcaaacaaatctcaccgcaagagaagcaatattatatttc
ttccataagaactttgaagaagagataagaagaatgtttgagcctgggcaggaaaccgca
gttcctcactcctatttcatccattttcgttcattgggcctgagtgggaaatctccatat
tcatcaaatgcagtgggtcacgtgttcaatctcattcactttgtgggatgttatatgggt
caagtaagatctttaaatgcaacggttattgccgcatgtgccccgcatgagatgtctgtt
ctcgggggttatcttggggaggagttttttggaaaggggacttttgagagaagattcttt
agggacgagaaagaactgcaggaatatgaggcagctgagtcaacaaagactgatgtggcc
ttggcagatgacggaacagtcaattctgatgacgaggactacttctctggtgaaaccagg
agtccggaggcagtttatactcggatcatgataaatgggggtagattgaaaagatcacac
ataaggagatatgtctcagtaagttccaatcatcaagctcgccctaattcattcgctgag
tttctaaacaagacatactctaatgattcataa
>GU644659
atggatgccgacaagattgtgtttaaagtcaataataaggtggtttctctgaagcctgaa
attatagtagatcaatatgagtacaagtaccctgctatcaaagatttgaagaagcccagt
ataaccttaggaaaggcccctgacttgaacaaggcatacaagtcagtcttatccggcatg
aatgcagccaagcttgaccctgatgatgtatgctcttatctggcagctgcaatgcagttc
tttgaagggacatgtcctgatgactggaccagctatggaatcctgattgcacggaaggga
gacaagatcactccaaattctcttgtggacatcaaacgtactaatgtggaagggaactgg
gctctaacagggggtatggagttgacaagagaccccactgttccggagcatgcatcgtta
gttggtcttctcttgagtctgtatagattgagcaaaatatctggacagaacactggcaat
tataaaacaaacattgctgatagaatagagcaaattttcgagacggccccctttgtaaag
atcgtagaacatcataccttgatgacaactcacaaaatgtgcgctaactggagcaccata
ccaaatttcagatttctagcaggaacctacgacatgtttttctcccggatcgaacatctg
tattcagcaattagagtgggcacagttgtcactgcttatgaggactgctcaggattggtg
tcgttcacagggttcataaagcaaacaaatctcaccgcaagagaagcaatattatatttc
ttccataagaactttgaggaagagataagaagaatgtttgagccggggcaggaaaccgca
gttcctcactcctatttcatccattttcgttcattgggcctgagtgggaaatctccatat
tcatcaaatgcagtgggtcacgtgttcaacctcattcactttgtgggatgttatatgggt
caagtgagatctttaaatgcaacggttattgccacatgtgccccgcatgagatgtctgtt
ctcgggggttatctgggggaggagttttttggaaaggggacttttgaaagaagattcttc
agggacgagaaagaactgcaggaatatgaggcagctgagtcaacaaagactgatgtggcc
ttggcagatgacggaacagtcaattctgatgacgaggactacttctctggtgaaaccagg
agtccggaggcagtttatactcggatcatgatgaatgggggtagattgaaaagatcacac
ataaggagatatgtctcagtaagttccaatcatcaagctcgccctaattcattcgctgag
ttcttaaacaagacatactctaatgattcataa
>GU644727
atggatgccgacaagattgtatttaaagtcaagaatcaggtggtctctctgaagcctgaa
attattgtggaccaatatgagtacaagtacccggctatcaaagactctaggaagcccagt
ataaccttgggaaaagcccctgacttgaacaaggcatacaaatcaattttatccggcatg
aatgcagccaaactagaccctgatgatgtatgctcttatctggcagccgcaatgcagttc
tttgagggagcatgtcctgatgactggatcagctatggaatcctgatagcacgaagggga
gacaagatcaccccagaatctctcgtagacatcaggcgtaccaatgtggaagggaattgg
gctctaacagggggtatggagttgactagggaccccactgtttctgaacatgcatctttg
gttggtcttctcttgagtttgtataggttgagtaaaatatctggacagaacaccggcaat
tacaagacaaacatcgcagataggatagagcagattttcgagacggccccctttgtaaag
attgtggaacatcatactttaatgacaacccataaaatgtgcgccaactggagtaccata
cctaacttcagatttctggctgggacctatgacatgtttttctcccggattgaacatctg
tattccgcgattagagtaggcacagttgttactgcttatgaggactgctcagggttggtg
tcattcacggggtttataaagcaaataaatcttactgcgagagaagctctgctatatttc
ttccataagaactttgaggaagagataagaagaatgtttgaaccggggcaggagactgca
gttcctcactcctatttcatccatttccgttccttgggcttgagtgggaaatcgccatac
tcatcaaatgcagttggccatgtgttcaatctcattcactttgtcgggtgctacatgggt
caggtgagatctttgaatgccacggttattgccacatgtgccccgcatgagatgtctgtt
cttgggggatacttgggggaggagttttttggaaaagggacttttgagagaagattcttc
agagacgagagagaacttcaggaatatgaagcggctgagttgatgaggactgatacggca
ttggcagatgacgggaccgtcaactctgatgacgaggactacttctctggtgagacccgg
agtccggaggcggtttatacccgaatcatgatgaatggaggtagactgaaaagatcacat
ataaggaggtatgtatcagtcagctccaatcatcaagctcgacccaattcatttgctgag
ttcttaaacaagacatattcgaatgactcataa
>GU644722
atggatactgacaagattgtatttaaagtcaagaatcaggtggtctctctgaagcctgaa
attattgtggaccaatatgagtacaagtacccagctatcaaagactccaggaagcccagt
ataaccttaggaaaagcccctgacttgaacaaagcatacaaatcaattttatccggcatg
aatgcagccaaactagaccctgatgatgtatgctcttatctagcagccgcaatgcagttc
tttgagggagcatgtcctgatgactggatcagttacggaatcctgatagcacggagggga
gacaagatcaccccagagtctcttgtagacatcagacgtaccaatgtggaagggaattgg
gctctaacagggggtatggagttgactagagaccccactgtttctgaacatgcatctttg
gttggtcttctcttgagtctgtatagattgagcaaaatatctggacagaacaccggcaat
tacaagacaaacatcgcagacagaatagagcagatttttgagacagccccctttgtgaag
attgtggaacatcatactttgatgacaacccataaaatgtgcgctaactggagtaccata
ccgaacttcagatttctggctggaacctatgacatgtttttctcccggattgaacatctg
tattcagcgattagagtaggcacagttgtcactgcttatgaggactgctcagggttggtg
tcatttacagggtttataaagcaaataaatcttactgctagagaagctctgctatacttc
tttcacaagaactttgaggaagagataagaagaatgtttgagccggggcaggagactgca
gttcctcactcctatttcatccattttcgttccttgggcttaagcgggaaatctccgtac
tcatcaaatgcagttggtcacgtgttcaacctcattcactttgtaggatgctatatgggt
caagtgagatctttgaatgccacggtgattgccacatgtgctccacatgagatgtcagtt
cttggaggttacttgggggaagagttctttggaaaagggacttttgagagaagattcttc
agggacgagagagaacttcaggaatatgaagcggctgaattgactaggaccgaagcagcc
ttggcagatgacgggactgtcaactctgatgacgaggactacttctccagtgaggccagg
agtccggaggctgtttatacccgaatcatgatgaatggaggtagactgaaaagatcacat
ataaggaggtatgtctcagtcagctccaatcaccaagctcgacccaattcatttgctgag
tttttaaacaagacatattcgagtgactcataa
>HQ341793
atggatgccgacaagattgtattcaaagtcaataatcaggtggtttctttgaagcctgaa
attattgtggaccaatatgagtacaagtacccggctatcaaagacttgaagaagcccagt
ataaccttaggaaaagcccctgacttgaacaaagcttacaagtcaattttatccggaatg
aatgcagccaagcttgaccctgatgatgtatgctcttatctagcagccgcaatgcagttc
tttgagggagcatgccccgatgactggaccagctatggaatcctgatagcaaggagggga
gataagatcacaccaggctcccttgtggacataaaacgtactaatgtggaagggaattgg
gctctaacagggggtatggagttgacaagggaccccactgttccagagcatgcatctttg
gtaggtcttctcttgagtctgtacaggttgagcaaaatatctggacagaacaccggcaat
tacaagacaaacatcgcagatagaatagagcagattttcgaaacagccccctttgtaaag
atcatagaacatcataccttgatgacaacccacaaaatgtgtgctaactggagtaccata
ccaaacttcagattcctagcaggaacctacgacatgtttttctcccgaattgaacatctg
tattcagcgattagagtaggcacagttgtcactgcttatgaggactgctcagggttggtg
tcttttacagggtttataaagcaaataaatctcactgcgagagaagcactactgtatttc
ttccacaagaacttcgaggaagaaataagaaggatgtttgagccggggcaggagactgca
gttcctcactcctatttcatccattttcgttcattgggcctgagcgggaagtctccatac
tcatcaaatgcagttggtcacgtgttcaacctcattcactttgttggatgttatatgggt
caagtgagatctctgaatgcaacagttatcgctacatgtgccccgcatgagatgtctgtt
cttgggggttatctgggggaagagtttttcggaaaagggacttttgagagaagattcttc
agggatgagaaagaacttaaagaatatgaggcagctgaattgacgaagactgaagtggcc
ttggcagatgacggaaccgtcaattcagatgacgaggactacttctctagtgagaccagg
agtcctgaggcagtttacactcgaatcatgatgaatggaggtaggctgaagagatcacac
ataaggaggtatgtctcggtcagctccaatcatcaagctcgccccaattcattcgctgag
ttcttaaataagacatactcgagtgacccgtaa
>JF826130
atggatgccgacaagattgtattcaaagtcaataatcaggtggtctctctaaagcctgaa
attatcgtggatcagtatgagtacaagtacccggccataaaagacttgaagaagcccagt
ataaccttaggaaaggcccctgacttgaacaaagcatacaaatcagttttatccggcatg
aatgcagccaagctagaccctgaagacgtgtgctcttatctggctgccgcaatgcagttc
tttgagggagcatgtcctgacgactggaccagttacggaatcttgatagctcgaaaggga
gataagatcaccccggattctcttgtggacataagacgtactaatgtggaaggaaattgg
gctctaacagggggcatggagttgacgagggaccccacggtttcagagcatgcatctttg
gtcggtcttctcttgagtctatatcggttgagcaaaatctctggacagaacaccggcaat
tacaagacaaacatcgcagatagaatagaacaaatttttgagacagccccttttgtgaag
atagtagaacatcatactttgatgacaacccacaaaatgtgcgccaactggagtactata
ccgaactttagatttctagctggagcctatgacatgtttttctcccggattgaacatctg
tattcagcgattagagtaggcacagttgtcactgcttatgaggactgctcaggactggtg
tcttttacagggttcataaagcaaataaatctcactgcaagagaagcgctgctatacttc
ttccacaagaacttcgaagaagagataagaaggatgtttgagcgggggcaagagactgca
gttcctcattcctatttcatccattttcgttccttgggcttgagcgggaaatctccgtac
tcatcaaatgcagttggccacgttttcaacctcattcactttgtcggatgttatatgggt
caagtgagatctttgaatgcaacagttattgccacatgtgctccgcatgagatgtctgtt
cttgggggttatttgggggaggagttctttggaaaagggacttttgagagaagattcttc
agggacgagaaggagcttcaggaatatgaggcagctgaattgacaaagactgaaatggcc
ttggcagatgacggaacagtcaattctgatgacgaagacaacttctctagtgaaaccagg
agtccggaagcagtttacactcgaatcatgatgaatggaggtagactaaaaagatcacac
ataagaaggtatgtctcagtcagctccwatcatcaagctcgccccaattcgttcgctgag
tttttaaacaagacatactcgagtgattcatga
>GU644751
atggatgcaaacaagattgtattcaaagtcaataatcaggtggtctctctgaagcctgaa
attatcgtggaccaatatgagtacaagtacccggctatccaagactcaaagaagcccagt
ataaccttaggaaaagcacctgacttgaacaaagcatacaaatcaattttgtcaggcatg
aatgcagccaagctcgaccctgatgatgtgtgctcttatctagcagccgcaatgcagttc
tttgaaggagcatgtcctgaagactggaccagctatggaatccttatagcacggaaagga
gacaagatcaccccaaattctcttgtggacataaaacgcactagtgtggaagggaattgg
gctttgacagggggtatggagttaactagggaccccactgtttcggagcatgcatccttg
gttggtcttctcctgagtctgtataggttgagcaaaatatccggacaaaacaccggcaat
tacaagacaaacatcgcagacagaatagagcagattttcgagacagccccttttgtaaag
atcgtggaacatcatactttgatgacaacccacaaaatgtgcgctaattggagtactata
ccgaacttcagattcttagccggaacctacgacatgtttttctctcggattgaacatctg
tattcagcaatcagagtaggcacagttgtcactgcttatgaggactgctcagggctagtg
tcatttacagggtttatcaagcaaataaatctcactgcgagagaagcgctactatatttc
ttccacaagaactttgaggaagagataaggagaatgtttgagccagggcaggagacggca
gttcctcattcctatttcatccattttcgttcattgggcctaagcgggaaatctccatac
tcatcaaacgcagttggccacgtgttcaacctaattcactttgttggatgttacatgggt
caagtgagatctctgaatgcaacggttatcgctacgtgtgccccgcatgagatgtctgtt
ctagggggttatttgggggaggagttttttgggaaaggaacctttgagagaagattcttc
agggatgagaaagaacttcaagaatatgaagcagctgagtcaaagaagattgaagtagcc
ttggcagatgacgggaccgtcaattctgatgacgaggactacttctctagtgagaccagg
agtccagaggcagtttacactcgaatcatgatgaatggaggcagacttaaaagatcacac
ataaggaggtatgtctcagtcagctccaatcatcaagctcgccccaactcattcgctgag
tttttaaacaagacatactcgagtgattcgtaa
>GU644753
atggatgcaaacaagattgtattcaaagtcaataatcaggtggtctctctgaagcctgaa
attatcgtggaccaatatgagtacaagtacccggctatccaagactcaaagaagcccagt
ataaccttaggaaaagcacctgacttgaacaaagcatacaaatcaattttgtccggcatg
aatgcagccaagctcgaccctgatgatgtgtgctcttatctagcagctgcaatgcagttc
tttgagggagtatgtcctgatgattggaccagctatggaatccttatagcacggaaagga
gacaagatcaccccaaattctcttgtggacataaaacgcactagtgtggaagggaattgg
gctctgacagggggtatggagttaactagggaccccactgtttcggagcatgcatccttg
gttggtcttctcctgagtctgtataggttgagcaaaatatccggacaaaacaccggcaat
tacaagacaaatatcgcagacagaatagagcagattttcgagacggccccttttgtaaag
atcgtagaacatcataccttgatgacaacccacaaaatgtgcgctaactggagtactata
ccgaacttcaggttcttagccggaacctacgacatgtttttctctcggattgaacatctg
tattcagcaatcagagtaggcacagttgtcactgcttatgaggactgctcagggctagtg
tcatttacagggtttatcaagcaaataaatctcactgcgagagaagcgctactatatttc
ttccacaagaactttgaggaagagataagaagaatgtttgagccagggcaggagacggca
gttcctcattcctatttcatccattttcgttcattgggcctaagcgggaaatctccatac
tcatcaaacgcagttggccacgtgttcaacctcattcactttgttggatgttacatgggt
caagtgagatctctgaatgcaacggttatcgctacgtgtgccccgcatgagatgtctgtt
ctagggggttatttgggggaggagttttttgggaaaggaacctttgagagaagattcttc
agggatgagaaagaacttcaagaatatgaagcagctgagtcaaagaagattgaagtagcc
ttggcagatgacggaaccgtcaattctgatgacgaggactacttctctagtgagaccagg
agtccagaggcagtttacactcgaatcatgatgaatggaggcagacttaaaagatcacac
ataaggaggtatgtctcagtcagctccaatcatcaagctcgccccaactcattcgctgag
tttttaaacaagacatactcgagtgattcgtaa
>GU644759
atggatgccgacaagattgtatttaaagtcaataatcaggtggtctctctgaagcctgag
attatcgtggaccaatatgagtacaagtacccggctatcaaagacttgaagaagcccagt
ataaccttgggaaaagcccctgacttgaacaaagcatacaaatcaattttatcaggcatg
aatgcagctaagctcgaccctgatgatgtatgctcttatctggcggctgcaatgcagttc
tttgagggggcatgtcctgatgactggaccagctatggaatccttatagcgcggagggga
gacaatatcaccccaaattctcttgtggacataagacgtactaatgtggaagggaattgg
gctctaacagggggtatggaattgacgagggatcccactgttccagagcatgcatctttg
gttggtcttcttttgagtctgtataggttgagcaaaatatctggacagaacaccggcaat
tacaagacaaacatcgcagatagaatagagcagatcttcgagactgccccttttgtgaag
atcatagaacatcacactttgatgacaacccacaaaatgtgcgccaattggagtaccata
ccgaacttcagattcctagccggaacctatgacatgtttttctcccggattgaacatctg
tattcagcgatcagagtaggcacagttgtcactgcttatgaggactgctcagggttggtg
tcgtttacagggtttataaagcaaataaatctcaccgcgagagaagcactgctatatttc
ttccacaagaactttgaagaagagataagaagaatgttcgagccggggcaagagactgca
gttcctcactcctacttcatccattttcggtcattgggcctgagcgggaaatctccgtat
tcatcaaatgcagttggtcatgtgttcaacctcattcactttgttggatgttatatgggt
caagtgagatctttgaatgcaacggttattgccacatgtgccccgcatgagatgtctgtt
cttggaggttatttgggggaggagttttttggaaaagggacttttgagagaagattcttc
agggacgagaaagaacttaaggaatatgaggcagctgagttgacgaatactgaggcagct
ctggcagatgatggaaccgtcaattctgatgacgaggactacttctctagcgagactagg
agtccggaggcagtttacactcgaatcatgatgaatggaagtagactgaaaaggtcacac
ataaggaggtatgtatcagtcagctccaatcatcaagctcgtcccaattcgttcgctgag
tttttaaacaagacatactcgagtgattcataa
>GU644642
atggatgccgacaagattgtattcaaagtcaataataaggtggtctctctgaagcctgaa
attatcgtggaccagtatgagtacaagtacccggctatcaaggacttaaagaagcccagt
ataaccttaggaaaagcccctgacttgaacaaagcatacaaatcagttttatctggcatg
aatgcagccaagctcgaccctgatgatgtatgctcttatctagcagccgcaatgcagttc
tttgagggggcatgtcctgatgactggaccagctacggaatcctgatagcacggagggga
gacaagatcaccccaaattctcttgtggacataagacgcaccgatgtggaagggaattgg
gctctaacaggaggtatggagttaacgagagaccccactgtttcggagcatgcatctttg
gttggtcttctcttgagtctgtataggttgagcaaaatatctggacagaacaccggcaat
tacaagacaaacatcgcagataggatagagcagattttcgaaacagccccttttgtaaag
atcgtagaacatcatactttgatgacaacccacaaaatgtgcgccaactggagtaccata
ccgaacttcagattcctagccgggacatatgacatgtttttctcccggattgaacatcta
tattcagcgattagagtgggcacagttgtcactgcttatgaggactgctcagggttggtg
tcatttacagggtttataaagcaaataaatctcactgcgagagaagcactactatatttc
ttccacaagaactttgaagaagagataagaagaatgtttgagccggggcaagagactgca
gttcctcactcctatttcatccatttccgttcgttgggcctgagcgggaaatctccgtac
tcatcaaatgcagttggtcatgtgttcaacctcattcactttgttggatgttatatgggt
caggtgagatctctgaatgcaacagtgattgccacatgtgccccacatgagatgtctgtt
cttgggggttatttgggggaggagttttttggaaaagggacttttgagagaagattcttc
agggacgagaaagaacttcaggaatatgaggcagctgaatcaactaagactgaagtagcc
ttggctgatgacggaaccgtcaattctgatgacgaggactacttctctagtgagaccagg
agtccggaggcagtctacactcgaatcatgatgaatggaggtagactgaaaagatcacac
ataaggaggtatgtctcagtcagctccaatcatcaagctcgccccaactcattcgccgag
tttttaaacaagacatactcgagtgattcataa
>GU644686
atggatgccgacaagattgtattcaaagtcaataatcgggtggtctctctgaagcctgaa
attatagtggaccaatatgagtacaagtacccggctatcaaggacttgaaaaagcccagt
ataaccttaggaaaagcccctgacttgaacaaagcatacaaatcagtgttatccggcatg
aatgcagccaagcttgaccctgatgatgtatgctcttatctagcagccgcaatgcagttc
tttgagggagcatgtcctgatgactggaccagctatggaatcctgatagcacggaaggga
gacaagatcaccccaaattctcttgtggacataagacgtaccaatgtggaagggaattgg
gctctaacagggggtatggagttgacgagggaccccactgtttcggagcatgcatctttg
gttggtcttctcttgagtctgtataggttgagcaaaatatcaggacagaataccggcaat
tataagacaaacatcgcagataggatagagcagattttcgaaacagccccttttgtaaag
atcgtagaacatcatactctgatgacaactcacaagatgtgcgctaactggagtacaata
ccgaacttcagattcctagccgggacctatgacatgtttttctcccggattgaacatctg
tattcagcgattagagtaggcacagttgtcactgcttatgaggactgctcagggttggtg
tcatttacagggtttataaagcaaataaatctcacagcgagagaagcactactatatttc
ttccacaagaactttgaagaagagataagaagaatgtttgagccggggcaagagactgca
gttcctcactcctatttcatccattttcgttcgttgggcctgagcgggaaatctccgtat
tcctctaatgcagttggtcacgtgttcaacctcattcactttgttggatgttatatgggt
caagtgagatctctgaatgcaacagtgattgccacatgtgccccgcacgagatgtatgtt
cttgtgggttatttgggagaggagtgttttgggaaaggaacttttgagagaagattcttc
agggacgagaaagaacttcaggaatatgaagctgctgaattaacgaagactgaagtagcc
ctggcggatgacggaaccgtcaattctgatgacgaggactacttctctagtgagaccagg
agtccggaggcagtttacactcgaatcatgatgaatggaggcagactgaaaagatcacac
atcaggaggtatgtctcagtcagctccaatcatcaagctcgccccaaatcattcgccgag
tttttaaacaagacatactcgaatgattcgtaa
>GU644741
atggatgccgacaagattgtatttaaagtcaataatcaggtggtttctctgaagcctgaa
attatcgtggatcaatatgagtacaagtaccctgccatcaaggacctgaagaagcccagt
ataaccttaggaaaggcccctgatttaaacaaagcatacaagtcaatcttatccggcatg
aatgcagccaaacttgaccctgatgatgtatgctcttatctggcagctgcaatgcagttc
tttgaaggagcatgtcctgaagactggactagctatggaatcctgattgcacggaaggga
gacaagataaccccaaattctcttgtggacataaaacgtactcatgtggaagggaattgg
gctctgacagggggtatggagttgacaagggaccccactgttgcagaacatgcatctctg
gtcggtcttctcttgagtctgtataggttgagcaaaatatccggccaaaacaccggcaat
tacaagacgaacattgcagatagaatagagcagattttcgagacggctccttttgtaaag
attgtagaacatcatactctgatgacaacccacaaaatgtgcgctaactggagtaccata
ccaaactttagatttctagccggaacctacgacatgtttttctcccggattgaacatctg
tattcagcaattagagtgggaacagttgtcactgcttatgaggactgctcagggttggta
tcgtttacggggtttattaaacaaataaatctcactgcaagagaagcaatactatatttc
ttccacaagaatttcgaagaggagataagaaggatgtttgagccggggcaagagactgct
gttcctcactcttatttcatccattttcgctcattgggcttgagtgggaaatctccatat
tcatcaaatgcagttggtcatgtgttcaacctcattcactttgtcggatgttatatgggt
caggttagatccttaaatgcaacggttattgccacatgtgccccgcatgaaatgtctgtt
cttgggggttatttaggagaggagttttttgggaaggggacttttgagagaagattcttc
agggacgagaaagaacttcaggaatatgaagcagctgaattgacgaagactgaggtagcc
ttggcagatgatggaacagtcaattctgatgacgaggactacttctccagtgaaaccagg
agtccagaagcggtttatactcgaatcatgatgaatggaggcagactcaaaaggtcacac
ataaggagatttgtctcagttagctccaatcatcaagctcgccctaattcattcgctgag
tttttaaacaagacatactcgagtgattcttaa
>GU644742
atggatgccgacaagattgtatttaaagtcaataatcaggtggtttctctgaagcctgaa
attatcgtggatcagtatgagtacaagtaccctgccatcaaggacctgaagaagcccagt
ataaccttaggaaaggcccctgatttaaacaaagcatacaagtcaatcttatccggcatg
aatgcagccaaacttgaccctgatgatgtatgctcttatctggcagctgcaatgcagttc
tttgaaggagcatgtcctgaagactggactagctatggaatcttgattgcacggaaggga
gacaagataaccccaaattctcttgtggacataaaacgtactcatgtggaagggaattgg
gctctgacagggggtatggagttgacaagggaccccactgttgcagaacatgcatctctg
gtcggtcttctcttgagtctgtataggttgagcaaaatatccggccaaaacaccggcaat
tacaagacgaacattgcagatagaatagagcagattttcgagacggccccttttgtaaag
attgtagaacatcatactctgatgacaacccacaaaatgtgcgctaactggagtaccata
ccaaactttagatttctagccggaacctacgacatgtttttctcccggattgaacatctg
tattcagcaattagagtgggaacagttgtcactgcttatgaggactgctcagggttggta
tcgtttacggggtttattaaacaaataaatctcactgcaagagaagcaatactatatttc
ttccacaagaatttcgaagaggagataagaaggatgtttgagccggggcaagagactgct
gttcctcactcttatttcatccattttcgctcattgggcttgagtgggaaatctccatat
tcatcaaatgcagttggtcacgtgttcaacctcattcactttgtcggatgttatatgggt
caggttagatccttaaatgcaacggttattgccacatgtgccccgcatgaaatgtctgtt
cttgggggttatttaggagaggagttttttgggaaggggacttttgagagaagattcttc
agggacgagaaagaacttcaggaatatgaagcagctgaattgacgaagactgaggtagcc
ttggcagatgatggaacagtcaattctgatgacgaggactacttctccagtgaaaccagg
agtccagaagcggtttatactcgaatcatgatgaatggaggcagactcaaaaggtcacac
ataaggagatttgtctcagttagctccaatcatcaagctcgccctaattcattcgctgag
tttttaaacaagacatactcgagtgattcttaa
>GU644754
atggatgccgacaagattgtatttaaagtcaataatcaggtggtctctttgaagcctgaa
attatcgtagatcaatatgagtacaaataccctgctatcaaggacttgaagaagcccagt
ataaccttgggaaaagcccctgacttgaataaggcatacaagtcaattttatccggcatg
aatgcagccaagcttgatcctgatgatgtatgctcttatctggcagccgcaatgcagttc
tttgagggaacatgccctgatgactggaccagctatggaatcctgattgcacggagggga
gacaagatcaccccagattctcttgtggacataagacgtactaatgtggaagggaactgg
gctctgacaggtggtatggagttaacgagagaccccaccgttccggaacatgcatcttta
gttggtcttctcttgagtctatataggttgagcaaaatatctggacagaacactggcaat
tacaagacgaacatcgcagatagaatagagcagattttcgagacggccccctttgtaaag
atcgtagaacatcatactttgatgacaacccacaaaatgtgcgctaactggagtaccata
cccaacttcagatttctagctggagcctacgacatgtttttctcccggattgaacatctg
tattcagcaattagagtgggaacagttgtcactgcttatgaagactgctcagggttggtg
tcgtttacagggtttataaagcaaataaatctcactgcaagagaagcaatactatatttc
ttccacaaaaacttcgaggaagagataagaagaatgtttgagccggggcaggaaaccgca
gttcctcactcctatttcattcattttcgttcattgggcctgagtgggaaatctccgtat
tcatcaaatgcagttggtcacgtgttcaacctcattcactttgttggatgttatatgggt
caggtgagatctttgaatgcaacggttatcgccacatgtgccccgcatgagatgtccgtt
cttgggggttatttgggggaggagttttttggaaaagggacttttgaaagaagattcttc
agggacgagaaagaacttcaagagtatgaggcagctgaattaacgaaaactgaagtagcc
ttggcagatgacggaacagtcaattccgatgacgaggactacttctctggtgaaaccagg
agtcctgaggcagtttatactcgaatcatgctgaatggaggtagattaaaaagactacac
ataaggagatatgtctcagtcagttccaatcatcaagctcgccctaattcattcgctgag
tttctaaacaagacatactctagtgattcgtaa
>GU644641
atggatgccgacaagattgtatttaaagtcaataatcaggtggtttctctgaagcctgag
attatcgttgatcaatatgagtacaagtacccggctatcaaggacttgaagaagcccagt
ataaccttaggaaaagcccctgatttgaacaaagcatacaagtcaattttatccggcatg
aatgcagccaagcttgacccagatgatgtatgttcttatctggcagctgcaatgcagttc
tttgagggagcatgccctgatgactggaccagctatggaatcctgattgcacggagggga
gacaagatcactccagactctcttgtagacataaaacgtactcatgtggaagggaattgg
gctctaacagggggtatggagttgacgagagatcctaccgtttcggagcatgcatcttta
gttggtcttctcttgagtctgtataggttgagcaaaatatctggacaaaacaccggcaac
tacaaaacaaacatcgcggatagaatagagcagattttcgagacggccccctttgtaaag
atcgtggaacatcatactttgatgacaacccataagatgtgcgctaactggagcaccata
ccgaacttcagattcctagctgggacttacgatatgtttttctcccggattgaacatctg
tattcagcaattagagtgggaacagttgtcactgcttacgaggactgctcagggttggtg
tcgtttacagggtttataaagcaaataaacctcactgcaagagaggcaatactgtatttc
ttccacaagaacttcgaggaagagataagaagaatgtttgagccggggcaagaaaccgca
gttcctcactcctatttcatccattttcgttcgttgggcctgagtgggaaatctccgtat
tcatcaaatgcagtcggtcacgtgttcaacctcattcactttgttggatgttatatgggt
caagtgagatctttgaatgcaacagtcattgccacatgtgccccgcatgagatgtctgtt
cttgggggttatctgggggaggagttttttggaaaagggacttttgaaagaagattcttc
agggatgagaaagaacttcaggaacatgaggcagctgaattaacgaagattgaggtggcc
ttggcagatgacggaacagtcaattctgatgacgaggactacttctctagtgagaccagg
agtccagaggcagtttatacccgaatcatgatgaatggaggtagactaaaaagatcacac
ataaggagatatgtctcagttagttccaatcatcaagctcgccctaattcattcgctgag
tttctaaacaagacatactcgagtgattcttga
>GU644755
atggatgccgacaagattgtattcaaagtcaataatcaggtggtttctctgaaacctgaa
attattgtagatcaatatgaatacaagtatccggccatcaaagacttgaagaagcccagt
ataaccttaggaaaagcccctgacttgaacaaggcgtacaagtcaattttatccggcatg
aatgcagcaaagctcgaccctgatgatgtttgctcttatctagcagctgcaatgcagttc
tttgatggagtatgtcctgatgactggaccagctatggaatcctgattgcacggaaggga
gacaagatcaccccggattctcttgtggacataagacgtactcatgtagaagggaattgg
gctctaacagggggtatggagttgacaagggaccccactgtttcggagcatgcatcttta
gtcggtcttctcttgagtctgtataggttgagcaaaatatctggacagaataccggcaat
tacaagacaaacatcgcagatagaatagagcagattttcgagacggccccctttgtaaag
attgtagaacatcataccttgatgacaacccacaaaatgtgtgctaactggagtaccata
ccgaacttcagattcctggccggagcctatgacatgtttttctctcggattgaacatttg
tattcagcaattagagtgggaacagtcgtcactgcttatgaggactgctcagggttggtg
tcgtttacagggttcatcaagcaaataaatctcactgcaagagaagcaatactatatttc
ttccacaaaaacttcgaggaagagataagaagaatgtttgagccggggcaggaaactgca
gttcctcactcctatttcatccatttccgttcattgggcctaagtggaaaatctccgtat
tcatccaatgcagttggtcatgtgttcaacctcattcactttgtcggatgttatatgggt
caagtgagatctttgaatgcaacggtcattgccacatgtgccccgcatgagatgtctgtt
ctggggggttacctgggggaagagttttttggaaaaggaacttttgagagaagattcttt
agagacgagaaggagcttcaggaatatgaggcagctgaattaacgaagactgaattagcc
ttggcagatgacggaacagtcaattccgacgatgaggactacttctctagtgagactcgg
agtccagaagctgtttatactcgaattatgatgaatggaggcaggctaaaaagatcacac
ataaggagatatgtctcagttagttccaatcatcaagctcgccctaattcattcgctgag
tttctaaacaagacatactcgagtgattcgtaa
>GU644756
atggatgccgacaagattgtattcaaagtcaataatcaggtggtctctctgaagcctgag
attatcgttgatcaatatgagtacaagtatccggctatcaaagacttgaagaagcccagt
ataactttaggaaaagcccctgacctgaacaaagcatacaagtcaattttatccggcatg
aatgcagccaagcttgaccctgatgatgtatgctcttatctggcagctgcaatgcagttc
tttgagggagtatgtcctgatgactggaccagctatggaatcctgattgcgcggaaggga
gacaaaatcaccccggattctctcgtggacataaaacgtactcatgtggaaggaaattgg
gctctaacaggaggaatggagttaactagggaccccactgtttctgagcatgcatcttta
gttggtctcctcttgagtctttataggttgagcaaaatatctggacagaacaccggcaat
tacaagacaaacatcgcagatagaatagagcagattttcgagacagccccctttgtaaag
attgtagagcatcatactttgatgacaacccacaagatgtgcgctaactggagtaccata
ccaaacttcagattcctagctggagcctacgacatgtttttctcccggattgaacatctg
tattcagcaattagagtgggaacagtcgtcactgcttatgaggactgctcagggttggtg
tcgtttacagggtttatcaagcaaataaatctcactgccggagaggcaatactatatttc
ttccacaagaactttgaagaagaaataagaagaatgtttgagccggggcaggaaaccgca
gttccccactcctatttcatccattttcgttcactgggcctgagtgggaaatctccgtat
tcatcaaatgcagtcggccacgtgttcaatctcattcacttcgttggatgttatatgggt
caagtgagatctttgaatgcaacagttattgccacatgtgccccgcatgagatgtctgtt
ctggggggttatttgggggaggagttttttggaaaagggacttttgagagaagattcttc
agggacgagaaggaacttcaggaatatgaggcagctgaattgacgaagactgaagtagcc
ttggcagatgacggaacagtcaattctgatgatgaggactacttctctagtgaaactagg
agtccagaagcagtttatacccgaatcatgatgaatggaggcagactaaagaggtcacac
ataaggagatatgtctccgttagttccaatcatcaagctcgccctaattcattcgctgag
tttctaaacaaaacatactcgagtgattcgtaa
>KM594029
atggatgccgacaagattgtattcaaagtcaataatcaggtggtttctctgaagcctgaa
attattgtggatcagtatgagtacaagtacccggctatcaaagacttgaagaagcccagt
ataaccctgggaaaagcccctgacttgaacaaagcttacaaatcaattttatccggaatg
aatgcagccaagcttgaccctgatgatgtatgctcttatcttgcagccgcaatgcagttc
tttgagggagtatgccctgatgactggaccagttatggaatcttgatagcacggaaggga
gacaagatcacaccaaattctcttgtggacataagacgtactaatgttgaagggaattgg
gctctaactgggggtatggagttgacaagggatcctaccgtcgcggagcatgcatctttg
gtcggtctcctcttgagtctgtataggttgagcaaaatatctggacagaacaccggaaat
tacaagacgaacatcgcagatagaatagagcagattttcgagaccgccccctttgtaaag
atcatagaacatcacaccttgatgacaacccacaaaatgtgtgccaactggagtaccata
ccaaacttcagattcctagcaggaacctacgacatgtttttctcccgaattgaacatctg
tattcagcaattagagtaggcacagtcgtcactgcttatgaggattgctcaggattggtg
tcatttacagggtttataaagcaaataaatctcactgcgagagaagcactactgtatttc
ttccacaagaactttgaggatgaaataagaaggatgtttgagccgggacaggagactgca
gttcctcattcctatttcatccactttcgttcgttgggcttgagtgggaagtctccgtac
tcgtcaaatgcagttggtcacgtgttcaacctcattcactttgtcggatgttatatgggt
caaatgagatctctgaatgcaacagttattgcgacatgtgccccgcatgagatgtctgtt
cttgggggttatttgggagaggagttcttcgggaaaggaacttttgaaagaagattcttc
agggatgagaaagagcttaaagaatatgaggcagctgagttgacgaagactgaattggcc
ttggcagatgatggaaccgtcaattcggatgacgaggactacttttctagtgagaccagg
agtcctgaggcagtttacactcgaatcatgatgaacggaggtagactgaagagatcacac
ataaggaggtatgtctctgtaagctctaatcatcaagctcgccctaattcattcgctgag
tttttaaacaagacatactcgagtgattcgtaa
>AF070450
atggatgccgacaagattgtattcaaagtcaataatcaggtggtctctctaaagcctgaa
attatcgtggatcagtatgagtacaagtacccggccataaaagacttgaagaagcccagt
ataaccttaggaaaagcccctgacttgaacaaagcatacaaatcagttttatccggcatg
aatgcagccaagctagaccctgaagacgtgtgctcttatctggctgccgcaatgcagttc
tttgagggagcgtgtcctgacgactggaccagttacggaatcttgatagctcgaaaggga
gataagatcactccggattctcttgtggacataagacgtactaatgtggaaggaaattgg
gctctaacagggggcatggagttgacgagggaccccactgtttcagagcatgcatctttg
gtcggtcttctcttgagtctatataggttgagcaaaatctctggacagaacaccggcaat
tacaagacaaacatcgcagatagaatagaacaaatttttgagacagccccttttgtaaag
atagtagaacatcatactttgatgacaacccacaaaatgtgcgccaactggagtactata
ccgaactttagatttctagctggaacctatgacatgtttttctcccggattgaacatctg
tattcagcgattagagtaggcacagttgtcactgcttatgaggactgctcaggactggtg
tcgtttacagggtttatcaaacaaataaatctcactgcgagagaagcactactatatttc
ttccacaaaaactttgaagaagaaataagaagaatgttcgagccggggcaagagactgca
gttcctcattcctatttcatccattttcgttcattgggcttgagcgggaaatctccgtac
tcatcaaatgcagttggccacgttttcaacctcattcactttgtcggatgttatatgggt
caagtgagatctttgaatgcaacagttattgccacatgtgctccgcatgagatgtctgtt
cttgggggttatttgggggaggagttttttggaaaagggacttttgagagaagattcttc
agggacgagaaggagcttcaggaatatgaggcagctgaattgacaaagactgaaacggcc
ttggcagatgacggaacagtcaattctgatgacgaagactacttctctagtgaaaccagg
agtccggaagcagtttacactcgaatcatgatgaatggaggtagactaaaaagatcacac
ataagaaggtatgtctcagtcagctccaatcatcaagctcgccccaattcgtccgctgag
tttttaaacaagacatactcgagtgattcgtga
>AF394877
atggatgccgacaagattgtatttaaagtcaataatcaggtggtctctctgaagcctgag
attatcgtggaccaatatgagtacaagtacccggctatcaaagacttgaagaagcccagt
ataaccttgggaaaagcccctgacttgaacaaagcatacaaatcaattttatcaggcatg
aatgcagctaagctcgaccctgatgatgtatgctcttatctggcggctgcaatgcagttc
tttgagggggcatgtcctgatgactggaccagctatggaatccttatagcgcggagggga
gacaatatcaccccaaattcccttgtggacataagacgtactaatgtggaagggaattgg
gctctaacagggggtatggaattgacgagggatcccactgttccagagcatgcatctttg
gttggtcttcttttgagtctgtataggttgagcaaaatatctgggcagaacaccggcaat
tacaagacaaacatcgcagatagaatagagcaaatcttcgagactgccccttttgtgaag
atcatagaacatcacactttgatgacaacccacaaaatgtgcgccaattggagtaccata
ccgaacttcagattcctagccggaacctatgacatgtttttctcccggattgaacatctg
tattcagcgatcagagtaggcacagttgtcactgcttatgaggactgctcagggttggtg
tcgtttacagggtttataaagcaaataaatctcaccgcgagagaagcactgctatatttc
ttccacaagaactttgaagaagagataagaagaatgttcgagccggggcaagagactgca
gttcctcactcatacttcatccattttcggtcattgggcctgagcgggaaatctccgtat
tcatcaaatgcagttggtcatgtgttcaacctcattcactttgttggatgttatatgggt
caagtgagatctttgaatgcaacggttattgccacatgtgccccgcatgagatgtctgtt
cttggaggttatttgggggaggagttttttggaaaagggacttttgagagaagattcttc
agggacgagaaagaacttaaggaatatgaggcagctgaattgacgaatactgaggcagct
ctggcagatgatggaaccgtcaattctgatgacgaggactacttctctagcgagaccagg
agtccggaggcagtttacactcgaatcatgatgaatggaagtagactgaaaaggtcacac
ataaggaggtatgtatcagtcagctccaatcatcaagctcgtcccaattcgttcgctgag
tttttaaacaagacatactcgagtgattcataa
>AY039225
atggatgccgacaagattgtatttaaagtcaataatcaggtggtctctttgaagcctgaa
attatcgtagatcaatatgagtacaaataccctgctatcaaggacttaaagaagcccagt
ataaccttgggaaaagcccctgacttgaataaggcatacaagtcaattttatccggcatg
aatgcagccaagcttgatcctgatgatgtatgctcttatctggcagccgcaatgcagttc
tttgagggaacatgccctgatgactggaccagctatggaatcctgattgcacggagggga
gacaagatcacccccgattctcttgtggacataagacgtactaatgtggaagggaactgg
gctctgacaggtggtatggagttaacgagagaccccaccgttccggagcatgcatcttta
gtcggtcttctcttgagtctatataggttgagcaaaatatctggacagaacactggcaat
tacaagacgaacatcgcagatagaatagagcagattttcgagacagccccctttgtaaag
atcgtagaacatcatactttgatgacaacccacaaaatgtgcgccaactggagtaccata
ccaaacttcagatttctagctggagcctacgacatgtttttctcccggattgaacatctg
tattcagcaattagagtgggaacagttgtcactgcttatgaagactgctcagggttggtg
tcgtttacagggtttataaagcaaataaatctcactgcaagagaagcaatactatatttc
ttccacaaaaacttcgaggaagagataagaagaatgtttgagccggggcaggaaaccgca
gttcctcactcctatttcatccattttcgttcattgggcctgagtgggaaatctccgtat
tcatcaaatgcagttggtcacgtgttcaacctcattcactttgttggatgttatatgggt
caggtgagatctttgaatgcaacggttattgccacatgtgccccgcatgagatgtccgtt
cttgggggttatttgggggaggagttttttggaaaagggacttttgaaagaagattcttc
agggacgagaaagaacttcaagagtatgaggcagctgaattaacgaaaactgaagtagcc
ttggcagatgacggaacagtcaattccgatgacgaggactacttctctggtgaaaccagg
agtcctgaggcagtttatactcgaatcatgctgaatggaggtagattaaaaagactacac
ataaggagatatgtctcagtcagttccaatcatcaagctcgccctaattcattcgctgag
tttctagacaagacatactctaatgattcgtaa
>KY203073
atggatgcagacaagattgtatttaaagtcaagaatcaggtggtctccttgaagcctgaa
atcatcgtggaccaatatgagtacaagtacccggcaatcaaagactcgaggaagcccagt
ataaccttaggaaaagcccctgacttgaacaaagcatacaagtcaattttgtctggcatg
aatgcagccaagctcgaccctgatgatgtatgctcttatctagcagctgcaatgcagttc
tttgagggagcatgtcccgatgactgggttagctacggaatcctgatagcgcggaggggc
gacaagatcaccccaaattctcttgtggatataagacgtactaatgtggaagggaattgg
gctctaacagggggtatggagttgaccagggatcccactgttccagagcatgcatccttg
gttggtcttctcctaagtttgtataggttgagcaaaatatcaggacagaacactggcaat
tacaagacaaacattgcagatagaatagagcaaattttcgagacagccccttttgtgaag
attgtggagcatcatactttgatgacaacccacaaaatgtgcgctaactggagtaccata
ccgaacttcagattcctagctgggacctatgacatgtttttctctcggattgaacatcta
tattcagcaattagggtgggcacagtcgttactgcttatgaggactgttcagggttggtg
tcgtttacagggtttataaagcaaataaatctcactgcaagggaagcgctgctatacttc
ttccacaagaactttgaagaagaaataagaaggatgtttgagccggggcaagagactgca
gttcctcactcttatttcatccattttcgttcgttgggcctgagcgggaaatctccatat
tcatcaaatgcagttggtcacgttttcaatctcattcactttgttggatgttacatgggt
caagtgagatctttgaatgcaacggttattgctacatgtgccccacatgagatgtctgtc
cttgggggttacttgggggaggagttttttggaaaagggacttttgagagaagattcttc
agggacgagaaagaacttcaggaatatgaggcagctgaactgaccaagactgaagtggct
ttggcagatgacggaactgtcaactctgatgatgaggactacttctctagtgaaaccagg
agtcctgaggcggtttacacccgaatcatgatgaatggaggtagattgaaaagatcacac
ataaggagatatgtctcagtcagttccaatcatcaggctcgtcccaattcattcgctgag
tttttgaacaagacatactcaagtgattct---
>KY203141
atggatgcagacaagattgtatttaaagtcaagaatcaggtggtctccttgaagcctgaa
atcatcgtggaccaatatgagtacaagtacccggcaatcaaagactcgaggaagcccagt
ataaccttaggaaaagcccctgacttgaacaaagcatacaagtcaattttgtctggcatg
aatgcagccaagctcgaccctgatgatgtatgctcttatctagcagctgcaatgcagttc
tttgagggagcatgtcccgatgattgggttagctacggaatcctgatagcgcggaggggc
gacaagatcaccccaaattctcttgtggatataagacgtactaatgtggaagggaattgg
gctctaacagggggtatggagttgacaagggatcccactgttccagagcatgcatccttg
gttggtcttctcctaagtttgtataggttgagcaaaatatcaggacagaacactggcaat
tacaagacaaacattgcagatagaatagagcaaattttcgagacagccccttttgtgaag
attgtggagcatcatactttgatgacaacccacaaaatgtgcgctaactggagtaccata
ccgaacttcagattcctagctgggacctatgacatgtttttctctcggattgaacatcta
tattcagcaattagggtgggcacagtagtcactgcttatgaggactgttcagggttggtg
tcgtttacagggtttataaagcagataaatctcactgcaagggaagcgctgctatacttc
ttccacaagaactttgaagaagaaataagaaggatgtttgagccggggcaggagactgca
gttcctcactcttatttcatccattttcgttcgttgggcctgagcgggaaatctccatac
tcatcaaatgcagttggtcacgttttcaacctcattcactttgttggatgttacatgggt
caagtgagatctttgaatgcaacggttattgctacatgtgccccacatgagatgtctgtc
cttgggggttacttgggggaggagttttttggaaaagggacttttgagagaagattcttc
agggacgagaaggaacttcaggaatatgaggcagctgaactgaccaagactgaagtggct
ttggcagatgacggaaccgtcaactctgatgatgaggactacttctctagtgaaaccagg
agtcctgaggcggtttacacccgaatcatgatgaatggaggtagattgaaaagatcacac
ataaggagatatgtctcagtcagctccaatcatcaggctcgtcccaattcattcgctgag
tttttgaacaagacatactcaagtgattct---
>JX648545
atggatgccgacaagattgtattcaaagtcaataatcaggtggtttctctgaagcctgaa
attattgtggaccaatatgagtacaagtacccggctatccaagacctgaagaagcccagt
ataaccttgggaaaggcccccgacttgaacaaagcttacaaatccatcttatccggaatg
aatgcagccaagcttgatcctgacgatgtatgctcttatctagcagctgcaatgcagttc
tttgagggagtatgccccgatgactggaccagctatggaatcctgatagcgcggaaggga
gataagattacaccaggttctcttgtggacgtaaggcgtaccaatgtggaagggaattgg
gctctaactgggggtatggagttaacaagagaccccactgtttcggagcatgcatctttg
gttggtcttctcttgagtctgtataggttgagcaaaatatctggacagaacacaggcaat
tacaagacaaacatcgcagatagaatagagcagattttcgagacagccccctttgtaaag
attatagaacatcataccttgatgacaacccacaaaatgtgtgctaactggagtaccata
ccaaacttcagattcctagcaggaacctacgacatgtttttctcccgaattgaacatctg
tattcagcaattagagtaggtacagttgtcactgcttatgaggactgctcagggttggtg
tcgtttacagggtttataaaacaaataaatctcactgcgagagaagcactactatatttc
ttccacaagaattttgagggagaaataaaaaggatgtttgagccggggcaggagactgca
gtccctcactcctatttcatccattttcgttcattgggcctgagcgggaagtctccgtac
tcatcaaatgcagttggtcatgtgttcaacctcattcacttcgttggatgttatatgggt
caagtgagatccctgaatgcaacagttatcgctacatgtgccccacatgagatgtctgtt
cttgggggttatttgggggaggagttttttgggaaagggacttttgagagaagattcttc
agagatgagaaagaacttaaagaatatgaggcagctgaattgatgaagactgaagtggcc
ctggaagatgacggaaccgtcaattctgatgatgaagactacttctctagtgagacccgg
agtcctgaggcagtttacactcgaatcatgatgaatggaggtagactgaaaagatcacac
ataaggaggtatgtctcggtgagctctaatcatcaagctcgccctaattcattcgctgag
ttcttaaataagacatactcgagcgactca---
>KY203083
atggatgccgacaagattgtattcaaggtcaataatcaggtggtctctctgaagcctgaa
attatcgtggaccaatatgagtacaagtacccagctatcaaggactggaagaagcccagt
ataaccttaggaaaagcccctgacttgaacaaagcatacaaatcaattttatccggcatg
aatgcagccaagctcgaccctgatgatgtatgctcttatctagcagccgcaatgcagttc
tttgagggagcatgccctgatgactggaccagctacggaatcctgatagcacggagggga
gacaagatcaccccagattctctcgtggatataagacgtactaatgtggaagggaattgg
gctctaacaggtggtatggagttgacgagggaccccactgtttcggagcatgcatctttg
gttggtcttctcttgagtctgtataggttgagcaaaatatcaggacaaaacactggcaat
tacaagacaaacatcgcagatagaatagagcagattttcgagacggccccttttgtaaag
atcgtagaacatcatactttgatgacaacccacaaaatgtgcgctaactggagtaccata
ccgaacttcagattcctagccgggacctacgacatgtttttctcccggattgaacatctg
tattcagcgattagagtaggcacagttgtcactgcttatgaggactgctcagggttggtg
tcattcacagggttcataaagcaaataaatctcactgcgagagaagcactattatatttc
ttccacaagaactttgaagaagagataaggagaatgtttgagccgggacaggagactgca
gttcctcactcctatttcatccattttcgctcattgggcctgagcgggaaatctccgtac
tcatcaaacgcagttggtcacgtgttcaatctcattcactttgttggatgttatatgggt
caagtgagatctctgaatgcaacggttatcgccacatgtgccccacatgagatgtctgtt
cttgggggttatttgggggaggagttttttggaaaagggacttttgagagaagattcttc
agggatgagaaagaacttcaggaatatgaggcggctgaattagcaaagactgacatagcc
ttagcagatgacggaaccgtcaattctgatgacgaggactacttctctagtgagaccagg
agtccggaggcagtttacacccgaatcatgatgaatggaggtagactgaaaagatcacac
ataaggaggtatgtctcagtcagctccaatcatcaagctcgccctaactcattcgctgag
tttttaaacaagacatactcgagtgattcg---
>KY203168
atggatgccgacaagattgtattcaaagtcaataatcaggtggtctctctgaagcctgaa
attatcgtggaccaatatgagtacaagtacccagctatcaaggacttgaagaagcccagt
ataaccttaggaaaagcccctgacttgaacaaagcatacaaatcaattttatccggcatg
aatgcagccaagctcgaccctgatgatgtatgctcttatctagcagccgcaatgcagttc
tttgagggagcatgtcctgatgactggaccagctatggaatcctgatagcacggagggga
gacaagatcaccccaaattctctcgtggatataatacgcactaacgtggaagggaattgg
gctctaacagggggtatggagttgacgagggaccccactgtttcggagcatgcatctttg
gttggtcttctcttgagtctgtataggttgagcaaaatatcaggacagaacactggcaat
tacaagacaaacatcgcagatagaatagagcagattttcgagacggccccttttgtaaag
atcgtagaacatcataccttgatgacaacccacaaaatgtgcgctaattggagtaccata
ccgaacttcagattcctagccgggacctacgacatgtttttctcccggattgaacatctg
tattcagcgattagagtaggcacagttgtcactgcttatgaggactgctcagggttggtg
tcatttacagggtttataaagcaaataaatctcactgcgagagaagcactattatatttc
ttccacaagaactttgaagaagagataagaagaatgtttgagccggggcaggagactgca
gttcctcactcctatttcatccattttcgttcattgggcctgagcgggaaatctccgtac
tcatcaaacgcagttggtcacgtgttcaatctcattcactttgttggatgttatatgggt
caggtgagatctctgaatgcaacggttatcgctacatgtgccccacatgagatgtctgtt
cttgggggttatttgggggaggagttttttggaaaagggacctttgagagaagattcttc
agggatgagaaagaacttcaggaatatgaggcggctgaattagcaaagactgacatagcc
ttagcagatgacggaaccgtcaattctgatgacgaggactacttctctagtgagaccagg
agtccggaggcagtttacacccgaatcatgatgaatggaggtagactgaaaaggtcacac
ataaggaggtatgtctcagtcagctccaatcatcaagctcgccctaactccttcgctgag
tttttaaacaagacatactcgagtgattcg---
>OM202992
atggatgccgacaagattgtatttaaggtcaataatcaggtggtttctctgaagcctgag
attatcgttgatcaatatgagtacaagtacccggctatcaaggacttgaagaagcccagt
ataaccttaggaaaagcccctgatttgaacaaagcatacaagtcaattttatccggcatg
aatgcagccaagcttgacccagatgatgtatgttcttatctggcagccgccatgcagttc
tttgagggagcatgccctgatgactggaccagctatggaatcctgattgcacggagggga
gacaagatcactccagattctctagtggacataaaacgtactcatgtggaagggaattgg
gctctaacagggggtatggagttgacgagagatcctaccgtttcggagcatgcatcttta
gttggtcttctcttgagtctgtataggttgagcaagatatctggacaaaacaccggcaac
tacaaaacaaacatcgcggatagaatagagcagattttcgagacggccccctttgtaaag
atcgtggaacatcacactttgatgacaacccataagatgtgcgctaactggagcaccata
ccgaacttcagattcctagctgggacttacgatatgtttttctcccggattgaacatctg
tattcagcaattagagtgggcacagttgtcactgcttacgaggactgctcagggttggtg
tcgtttacagggtttataaagcaaataaatctcactgcaagagaggcaatattgtatttc
ttccacaagaacttcgaggaagagataagaagaatgtttgagccggggcaagaaaccgca
gttcctcactcctatttcatccattttcgttcgttgggcctgagtgggaaatctccgtat
tcatcaaatgcagtcggtcacgtgttcaacctcattcactttgttggatgttatatgggt
caagtgagatctttgaatgcaacagtcattgccacatgtgccccgcacgagatgtctgtt
cttgggggttatctgggggaggagttttttggaaaagggacttttgaaagaagattcttc
agggatgagaaagaacttcaggaacatgaggcagctgaattaacgaagattgaagtggcc
ttggcagatgacggaacagtcaattctgatgacgaggactacttctctagtgagaccagg
agtccagaggcagtttatacccgaatcatgatgaatggaggtagactaaaaagatcacac
ataaggagatatgtctcagttagttccaatcatcaagctcgccctaattcattcgctgag
tttctaaacaagacatactcgagtgattct---
>KY203053
atggatgccgacaagattgtatttaaggtcaataaccaggtggtttctctgaagcctgaa
attattgtagatcagtatgaatacaaatatccggctatcaaagactcgaagaagcccagt
ataaccttaggaaaagcccctgacttgaacaaagcatacaagtcaattttatccggcatg
aatgcagccaagcttgaccctgatgatgtgtgctcttatctggcggctgcaatgcagttc
tttgagggagcatgtcctgatgactggaccagctatggaatcctgattgctcggaaagga
gacaagatcaccccagattctcttgtggacataaaacgtacccatgtggaagggaattgg
gctctgacagggggtatggagttgacgagggaccccaccgtttcggagcatgcatcttta
gtgggtcttctcttgagtctgtataggttgagcaaaatatctggacagaacaccggcaat
tacaagacaaacattgcagatagaatagagcagatttttgagacggctccatttgtaaag
atagtagaacatcatactttgatgacaacccacaaaatgtgcgctaactggagtaccata
cctaacttcagattcttagccggaacctacgacatgtttttctccaggattgagcatctg
tattcagcaattagagtgggaacagttgttacggcttatgaggactgctcagggttggtg
tcgtttacagggtttataaagcaaataaatcttactgcaagagaagcaatactatatttc
ttccacaagaactttgaggaagagataagaagaatgtttgagcctgggcaggaaaccgca
gttcctcattcctatttcattcattttcgttcattgggcctgagtgggaaatctccgtac
tcgtcaaatgccgttggtcacgtgttcaacctcattcactttgttggatgttatatgggt
caagtgagatctttgaatgcaacggttattgccacgtgcgccccgcatgagatgtctgtt
cttgggggttatttgggggaggagttttttggaaaaggaacttttgaaagaagattcttc
agggacgaaaaagaacttcaagaatatgaagcagccgaattgacgaagactgaggtagcc
ttggcagatgacggaacagtcaattctgatgatgaggactacttctctagtgaaactagg
agccctgaagcagtttatactcgaatcatgatgaatggaggcagactaaaaagatcacac
ataaggagatatgtctcagttagttccaatcatcaagctcgccctaattccttcgctgag
tttctaaacaagacatactcgagtgattcg---
>KY203122
atggatgccgacaagattgtatttaaggtcaataaccaggtggtttctctgaagcctgaa
attattgtagatcagtatgaatacaaatatccggctatcaaagactcgaagaagcccagt
ataaccttaggaaaagcccctgacttgaacaaggcatacaagtcaattttatccggcatg
aatgcagccaagcttgaccctgatgatgtatgctcttatctggcggctgcaatgcagttc
tttgagggagcatgtcctgatgactggaccagctatggaatcctgattgcgcggaaggga
gacaagatcaccccagattcccttgtagacataaaacgtactcatgtggaagggaattgg
gctctgacagggggtatggagttgacgagggaccccaccgtttcggagcatgcatcttta
gtgggtcttctcttgagtctgtataggttgagcaaaatatctggacagaacaccggcaat
tacaagacaaacattgcagatagaatagagcagatttttgagacggctccatttgtaaag
atcgtagaacatcatactttgatgacaacccacaaaatgtgtgctaactggagtaccata
cctaacttcagattcttagccggaacctacgacatgtttttctccaggattgagcatctg
tattcagcaattagagtgggaacagttgttacagcttatgaggactgctcagggttggtg
tcgtttacagggtttataaagcaaataaatcttactgcaagagaagcaatactatatttc
ttccacaagaactttgaggaagagataagaagaatgtttgagcctgggcaggaaaccgca
gttcctcattcctatttcattcattttcgttcattgggcctgagtgggaaatctccgtat
tcgtcaaatgccgttggtcacgtgttcaacctcattcactttgttggatgttatatgggt
caagtgagatctttgaatgcaacggttattgccacgtgcgccccgcatgagatgtctgtt
cttgggggttatttgggggaggagttttttggaaaaggaacttttgaaagaagattcttc
agggacgaaaaagaacttcaagaatatgaagcagccgaattgacgaagactgaggtagcc
ttggcagatgacggaacagtcaattctgatgatgaggactacttctctagtgaaactagg
agccctgaagcagtttatactcgaatcatgatgaatggaggcagactaaaaagatcacac
ataaggagatatgtctcagttagttccaatcatcaagctcgccctaattccttcgctgag
tttctaaacaagacatactcgagtgattcg---
>KY203184
atggatgccgacaagattgtatttaaggtcaataaccaggtggtttctctgaagcctgaa
attattgtagatcagtatgaatacaagtatccggctatcaaagactcaaagaagcccagt
ataarcttaggaaaagcccctgacttgaacaaagcatacaagtcaattttgtccggcatg
aatgcagccaagcttgaccctgatgacgtatgctcttatctggcggctgcaatgcagttc
tttgagggattatgtcctgatgactggatcagctatgggattctgattgcaaggaaggga
gacaagatcaccccagattctcttgtagacataaaacgtactcatgtggaagggaattgg
gctctaacagggggtatggagttgacgagggaccccaccgtttcggagcatgcatcttta
gttggccttctcttgagtctgtataggttgagcaaaatatctggacaaaacactggtaat
tacaagacaaacatcgcagatagaatagagcagattttcgagacggctccctttgcaaag
atcgtagaacatcatactttgatgacaacccacaaaatgtgcgccaactggagtactata
ccgaactttagattcctagccggaacctacgacatgtttttctccaggattgaacatctg
tattcagcaattagagtgggaacagttgttacggcttatgaggactgctcagggttggtg
tcgtttacagggtttataaagcaaataaatcttactgcgagagaagcaatactatatttc
ttccacaagaactttgaggaagagataagaagaatgtttgagcctgggcaggaaaccgca
gttcctcattcctatttcatccattttcgttcattgggcctgagtgggaaatctccgtat
tcgtcgaatgcagttggtcacgtgttcaacctcattcactttgttggatgttacatgggt
caagtgagatctttgaatgcaacggttattgccacatgtgccccgcatgaaatgtctgtt
cttgggggttatctgggggaggagttttttggaaaagggacttttgaaagaagattcttc
agggacgagaaagaacttcaagaatatgaagcagctgaatcaacgaaaactgaggtagcc
ttggcagatgacggaacagtcaattctgatgatgaggactacttctctagtgaaactagg
agccctgaagcagtttatactagaatcatgatgaatggaggcagactaagaaggtcacac
ataaggagatatgtctcagttagttccaatcatcaagctcgccctaattccttcgcagag
tttctaaacaagacatactcgagtgattca---
>KY203142
atggatgccaacaagattgtattcaaggtcaataaccaggtggtttctctaaagcctgaa
attattgtagatcagtatgaatacaagtatccggctatcaaagactcaaagaagcccagt
ataaccttaggaaaagcccctgacttgaacaaagcatacaagtcaattttatccggcatg
aatgcagccaagcttgaccctgatgatgtatgttcttatctggcggctgcaatgcagttc
tttgagggaatatgtcctgatgactggaccagctatgggattctgattgcacggaaggga
gacaagatcaccccagattctcttgtagacataaaacgtactcatgtggaagggaattgg
gctctaacagggggtatggagttgacgagggaccccaccgtttcggaacatgcatcttta
gttggccttctcttgagtctgtataggttgagcaaaatatctggacaaaatactggtaat
tacaagacaaacatcgcagatagaatagagcagattttcgagacggctccctttgcaaag
atcgtagaacatcatactttgatgacgacccacaaaatgtgcgctaactggagtaccata
ccgaactttaggttcctagccggaacctacgacatgtttttctccaggattgaacatctg
tattcagcaattagagttggaacagttgttacggcttatgaggactgctcagggttggtg
tcgtttacagggtttataaagcaaataaatcttactgcgagagaagcaatactatacttc
ttccacaagaactttgaggaagagataagaagaatgtttgagcctgggcaggaaaccgca
gttcctcattcctatttcatccattttcgttcattgggtctgagtgggaaatctccgtat
tcgtcaaatgcagttggtcatgtgttcaacctcattcactttgttggatgttatatgggt
caagtgagatctttgaatgcaacggttattgccacatgtgccccgcatgagatgtctgtt
cttgggggttatctgggggaggagttttttggaaaagggacttttgaaagaagattcttc
agggacgagaaagaacttcaagaatatgaagcagctgaatcaacgaaaactgaggtagcc
ttggcagatgacggaacagtcaattctgatgatgaggactacttctctagtgaaactagg
agccctgaagcagtttatactagaatcatgatgaatggaggcagactaagaaggtcacac
ataaggagatatgtctcagttagttccaatcatcaagctcgccccaattccttcgctgag
tttctaaacaagacatactcgagtgattca---
>KY203173
atggatgccgacaagattgtatttaaggtcaataaccaggtggtttctctaaagcctgaa
attatagtagatcagtatgaatacaagtatccggctatcaaagactcaaagaagcccagt
ataaccttaggaaaagcccctgacttgaacaaggcatacaagtcaattttatccggcatg
aatgcagccaagcttgaccctgatgatgtatgctcttatctggcggctgcaatgcagttc
tttgagggaatatgtcctgatgactggaccagctatgggattctgattgcacggaaggga
gacaagatcaccccagattctcttgtagacataaaacgtactcatgtggaagggaattgg
gctctaacagggggtatggagttgacgagggaccccactgtttcggagcatgcatcttta
gttggccttctcttgagtctgtataggttgagcaaaatatctggacaaaacactggtaat
tacaagacaaacatcgcagatagaatagagcagattttcgagacagctccctttgcaaag
atcgtagaacatcatactttgatgacaacccacaaaatgtgcgctaactggagtaccata
ccgaactttagattcttagccggaacctacgacatgtttttctccaggattgaacatctg
tattcagcaattagagtgggaacagttgttacggcttatgaggactgctcagggttggtg
tcgtttacagggtttataaagcaaataaatcttactgcgagagaagcaatattatatttc
ttccacaagaactttgaggaagagataagaagaatgtttgagcctgggcaggaaaccgca
gttcctcattcctatttcatccattttcgttcattgggcctgagtgggaaatctccgtat
tcgtcaaatgcagttggtcacgtgttcaacctcattcactttgttggatgttatatgggt
caggtgagatctttgaatgcaacggttattgccacatgtgacccgcatgagatgtctgtt
cttgggggttatctgggggaggagttttttggaaaagggacttttgaaagaagattcttc
agggacgagaaagaacttcaagaatatgaagcagctgaatcaacgaaaactgaggtagcc
ttggcagatgacggaacagtcaattctgatgatgaggactacttctctagtgaaactagg
agccctgaagcagtttatactagaatcatgatgaatggaggcagactaagaaggtcacac
ataaggagatatgtctcagttagttccaatcatcaagctcgccctaattccttcgctgag
tttctaaacaagacatactcgagtgattca---
>KY203165
atggatgccgacaagattgtatttaaggtcaataaccaggtggtttctctaaagcctgaa
attatagtagatcagtatgaatacaagtatccggctatcaaagactcaaagaagcccagt
ataaccttaggaaaagcccctgacttgaacaaggcatacaagtcaattttatccggcatg
aatgcagccaagcttgaccctgatgatgtatgctcttatctggcggctgcaatgcagttc
tttgagggaatatgtcctgatgactggaccagctatgggattctgattgcacggaaggga
gacaagatcaccccagattctcttgtagacataaaacgtactcatgtggaagggaattgg
gctctaacagggggtatggagttgacgagggaccccactgtttcggagcatgcatcttta
gttggccttctcttgagtctgtataggttgagcaaaatatctggacaaaacactggtaat
tacaagacaaacatcgcagatagaatagagcagattttcgagacagctccctttgcaaag
atcgtagaacaccatactttgatgacaacccacaaaatgtgcgctaactggagtaccata
ccgaactttagattcttagccggaacctacgacatgtttttctccaggattgaacatctg
tattcagcaattagagtgggaacagttgttacggcttatgaggactgctcagggttggtg
tcgtttacagggtttataaagcaaataaatcttactgcgagagaagcaatattatatttc
ttccacaagaactttgaggaagagataagaagaatgtttgagcctgggcaggaaaccgca
gttcctcattcctatttcatccattttcgttcattgggcctgagtgggaaatctccgtat
tcgtcaaatgcagttggtcacgtgttcaacctcattcactttgttggatgttatatgggt
caggtgagatctttgaatgcaacggttattgccacatgtgccccgcatgagatgtctgtt
cttgggggttatctgggggaggagttttttggaaaagggacttttgaaagaagattcttc
agggacgagaaagaacttcaagaatatgaagcagctgaatcaacgaaaactgaggtagcc
ttggcagatgacggaacagtcaattctgatgatgaggactacttctctagtgaaactagg
agccctgaagcagtttatactagaatcatgatgaatggaggcagactaagaaggtcacac
ataaggagatatgtctcagttagttccaatcatcaagctcgccctaattccttcgctgag
tttctaaacaagacatactcgagtgattca---
>KY203174
atggatgccgacaagattgtatttaaggtcaataaccaggtggtttctctaaagcctgaa
attatcgtagatcagtatgaatacaagtatccggctatcaaagactcgaagaagcccagt
ataaccttaggaaaagcccctgacttgaacaaagcatacaagtcaatcttatccggcatg
aatgcagccaagcttgaccctgatgatgtatgctcttatttggcggctgcaatgcagttc
tttgagggagcatgtcctgatgactggaccagctatggaatcctgattgcacggaaggga
gacaagatcaccccagattctcttgtggagataaaacgtactcatgtggaagggaattgg
gctctaacggggggtatggagttgacgagggaccccaccgtttcggagcatgcatcttta
gttggtcttctcttgagtctgtataggttgagcaaaatatctggacagaacaccggcaat
tacaagacaaacatcgcagatagaatagaacagattttcgagacggctccctttgtaaag
atcgtagaacatcatacgttgatgacaacccacaaaatgtgcgctaactggagtaccata
ccgaacttcagattcttagccggaacctacgacatgtttttctctaggattgaacatctg
tattcagcaattagagtgggaacagttgttactgcttatgaggactgctcagggttggtg
tcgtttacagggtttataaagcaaataaatctcactgcaagggaagcaatactatatttc
ttccacaaaaattttgaagaagagataagaagaatgtttgagcctgggcaggaaaccgca
gttcctcattcctatttcatccattttcgttcattgggcctgagcgggaaatctccgtat
tcgtcaaatgcagttggtcacgtgttcaacctcattcactttgttggatgttatatgggt
caagtgagatctttgaatgcaacagttattgccacatgtgacccgcatgatatgtctgtt
cttatgggttatttgggggaggagttttttggaaaggggacttttgagagaagattcttc
agggacgagaaagaacttcaagaatatgaagcagccgaattgacgaaaactgaggtagcc
ttggcagatgacggaacggtcaattctgatgatgaggactacttctctagtgaaactagg
agccccgaagcagtttatactcgaatcatgatgaatggaggcagactaaaaagatcacac
ataaggagatatgtctcagtcagttctaatcatcaagctcgccctaattccttcgctgag
tttctaaacaaaacatactcgagtgattcg---
>KY203051
atggatgccgacaagattgtatttaaggtcaacaaccaggtggtctctctaaagcctgaa
attatcgtagatcagtatgaatacaagtatccggctatcaaagactcgaagaagcccagt
ataaccttaggaaaagcccctgacttgaacaaagcatacaagtcaattttatccggcatg
aatgcagccaagcttgaccctgatgatgtatgctcttatttggcggctgcaatgcagttc
tttgagggagcatgtcctgatgactggaccagctatggaatcctgattgcacggaaggga
gacaagatcaccccagattctcttgtggaaataaaacgtactcatgtggaagggaattgg
gctctaacggggggtatggagttgacgagggaccccaccgtttcggagcatgcatcttta
gttggtcttctcttgagtctatataggttgagcaaaatatctggacagaacaccggcaat
tacaagacaaacatcgcagatagaatagagcagattttcgagacggctccctttgtaaag
atcgtagaacatcatactttgatgacaactcacaaaatgtgcgctaactggagtaccata
ccgaacttcagattcttagccggaacctacgacatgtttttctccaggattgaacatctg
tattcagcaattagagtgggaacagttgttactgcttatgaggactgctcagggttggtg
tcgtttacagggtttataaagcaaataaatcttaccgcaagggaagcaatactatatttc
ttccacaagaattttgaggaagagataagaagaatgtttgagcctgggcaggaaaccgca
attcctcattcctatttcattcattttcgttcattgggcctgagtgggaaatctccgtat
tcgtcaaatgcagttggtcacgtgttcaacctcattcactttgttggatgttatatgggt
caagtgagatctttgaatgcaacagttattgccacatgtgccccgcatgagatgtctgtt
cttgggggttatttgggggaggagttttttggaaaagggacttttgaaagaagattcttc
agggatgagaaagaacttcaagaatatgaagcagccgaattgacgaaaactgaggtagcc
ttggcagatgacggaacagtcaattctgatgatgaggactacttctccagtgaaactagg
agccctgaagcagtttatactcgaattatgatgaatggaggcagactaaaaagatcacac
ataaggagatatgtctcagttagttctaatcatcaagctcgccctaattccttcgctgag
tttctaaacaaaacatactcgagtgactcg---
>KY203097
atggatgccgacaagattgtatttaaggtcaataatcaggtggtttctctgaagcctgag
attattgtagatcagtatgagtacaagtatccagccatcaaggactcgaagaagcccagt
ataactttaggaaaagcccctgacttgaacaaagcatacaagtcaattttatccggcatg
aatgcagccaaacttgaccctgatgatgtatgctcttatctggcggctgcaatgcagttc
tttgagggggcatgtcctgatgattggaccagctatggaatcctgattgcacggaaggga
gacaagatcaccccaaattctcttgtggacataaaacgtactcatgtagaaggaaattgg
gctctaacagggggtatggagttgacgagagaccccaccgtctcggagcatgcatcttta
gttggccttctcttgagcctgtacaggttgagcaaaatatctggacagaacaccggcaat
tacaagacaaacattgcagatagaatagagcagatcttcgagacggccccctttgtaaag
atcgtagaacatcatactctgatgacaacccacaaaatgtgcgctaactggagtaccata
ccgaacttcagattcctagccggaacctacgacatgtttttctccaggattgaacatctg
tattcagcaattagagtgggaacagttgttacggcttatgaggactgctcagggttggtg
tcgtttacagggtttataaagcaaataaatcttactgcaagagaagcaatactgtatttc
ttccacaagaactttgaggaagagataagaagaatgtttgagcctgggcaggaaactgca
gttcctcattcctatttcattcatttccgttcattgggcctgagtgggaaatctccgtat
tcatcaaatgcagttggtcacgtgttcaacctcattcactttgttggatgttacatgggt
caagtgagatctttgaatgcaacggttattgccacatgtgccccgcatgagatgtctgtt
ctcgggggttatttgggggaggagttttttggaaaagggacctttgaaagaagattcttc
agggacgagaaagaacttcaagaatatgaagcagctgaattaatgaagactgaggtagcc
ttggcagatgatggaacagtcaattctgatgatgaggactacttctccggtgaaactagg
agcccagaagcagtttatactcgaatcatgatgaatggaggcagactaaaaagatcacac
ataaggagatatgtctccgttagttccaatcatcaagctcgccccaattccttcgctgag
tttctaaacaagacatactcgagtgattcg---
>KY203151
atggatgccgacaagattgtatttaaggtcaataatcaggtggtttctctgaagcctgag
attattgtagatcagtatgagtacaagtatccagccatcaaggactcaaagaagcccagt
ataaccttagggaaagcccctgacttgaacaaagcttacaagtcaattttatccggcatg
aatgcagccaagcttgaccctgatgatgtatgctcttatctggcggctgcaatgcagttc
tttgagggggcatgtcctgatgactggaccagctatggaatccttattgcacggaaggga
gacaagatcaccccagattctcttgtggacataaagcgtactcatgtagaagggaattgg
gctctaacagggggtatggagttgacgagagaccccaccgtctctgagcatgcatcttta
gttggccttctcttgagtctgtataggttgagcaaaatatctggactgaacactggcaat
tacaagacaaacatcgcagatagaatagagcagattttcgagacggccccctttgtaaag
atcgtagaacatcatactctgatgacaacccacaaaatgtgtgctaactggagtaccatc
ccgaacttcagattcctagccggaacctacgacatgtttttctccaggattgaacatctg
tattcagcaattagagtgggaacagttgttacggcttatgaggactgctcagggttggtg
tcgtttacagggtttataaagcaaataaatcttactgcaagagaagcaatactatatttc
ttccacaagaactttgaggaagagataagaagaatgtttgagcctgggcaggaaaccgca
gttcctcattcctatttcattcattttcgttcattgggcctgagtgggaaatctccgtat
tcatcaaatgcagttggtcacgtattcaacctcattcactttgttggatgttacatgggt
caagtgagatctttgaatgcaacggttattgccacatgtgccccgcatgagatgtctgtt
cttgggggttatttgggggaggagtttttcggaaaagggacctttgaaagaagattcttc
agggacgagaaagaacttcaagaatatgaagcagctgaattgacgaagactgaggtagcc
ttggcagatgacggaacagtcaactctgatgatgaggactacttctccggtgaaactagg
agcccagaagcagtttatactcgaatcatgatgaatggaggcagactaaaaagatcacac
ataaggagatatgtctccgttagttccaatcatcaagctcgccctaattccttcgctgag
tttctaaacaagacatactcgagtgattcg---
>GU552790
---------------------------gtcaataataaggtggtttctctgaagcctgaa
attattgtggaccaatatgagtataagtacccggctatcaaagacttgaagaagcccagc
ataaccttaggaaaaacccctgacttgaacaaagcttacaaatcaattttatccggaatg
aatgcagccaagcttgaccctgatgatgtatgctcttatctagcagccgcaatgcagttc
tttgagggagtatgccctgatgactggaccagctatggaatcctgatagcacggaaggga
gataagatcaaaccgagttctcttgtggacataaagcgcactaatgtggagggaaattgg
gctttaacagggggtatggagttgacaagggaccccactgtttcggagcatgcatcttta
gttggccttctcttgagtctgtataggttaagcaaaatatctggacagaacaccggcaat
tacaagacaaacatcgcagatagaatagagcaaattttcgagacagccccctttgtaaag
atcatagaacatcataccttaatgacaacccacaaaatgtgtgctaactggagtaccata
cctaacttcagatttctagcagggacctacgacatgtttttctcccggatcgaacatctg
tattcagcgattagagtaggcacagttgtcaccgcctatgaggactgctcagggctggtg
tcatttacagggtttattaagcaaataaatctcacagcgagagaagcactgctgtatttc
ttccacaagaattttgaggaagaaataagaaggatgtttgagcctggccaagagactgca
gttcctcactcctatttcatccattttcgttcattgggcctgagcgggaagtctccgtac
tcgtcaaatgctgttggtcatgtgttcaaccttattcactttgttggatgttatatgggt
caagtgagatctttgaatgcaacagttattgctacatgtgccccgcatgagatgtctgtt
cttgggggttatttgggggaggagttttttggaaagggaacttttgagagaagattcttc
cgggacgagaaagaacttaaagaatatgaggcagctgaattgacaaagactgaagtagcc
ttggcagatgacggaaccgtcaactctgatgatgaggactacttctctagtgagaccagg
agtcctgaggcagtttacactcgaattatgatgaatggaggtagactgaagagattacac
ataaggaggtatgtctcggtaagctccaatcatcaagctcgccctaattcattcgctgag
tttttaaataagacatactcaaatgattcgtga
>EU981920
-----------------------------------tcaggtggtctctctaaagcctgaa
attatcgtggatcagtatgagtacaagtacccggccataaaagacttgaagaagcccagt
ataaccttaggaaaagcccctgacttgaacaaagcatacaaatcagttttatccggcatg
aatgcagccaagctagaccctgaagacgtgtgctcttatctggctgccgcaatgcagttc
tttgagggagcatgtcctgacgactggaccagttacggaatcttgatagctcgaaaggga
gataagatcaccccggattctcttgtggacataagacgtactaatgtggaaggaaattgg
gctctaacagggggcatggagttgacgagggaccccactgtttcagagcatgcatctttg
gtcggtcttctcttgagtctatataggttgagcaaaatctctggacagaacaccggcaat
tacaagacaaacatcgcagatagaatagaacaaatttttgagacagccccttttgtgaag
atagtagaacatcatactttgatgacaacccacaaaatgtgtgccaattggagtactata
ccgaactttagatttctagctggagcctatgacatgtttttctcccggattgaacatctg
tattcagcgattagagtaggcacagttgtcactgcttatgaggactgctcaggactggtg
tcgtttacagggtttatcaaacagataaatctcactgcgagagaagcactactatatttc
ttccacaaaaactttgaagaagaaataagaagaatgttcgagccggggcaagagactgca
gttcctcattcctatttcatccattttcgttcattgggcttgagcgggaaatctccgtac
tcatcaaatgcagttggccacgttttcaacctcattcactttgtcggatgttatatgggt
caagtgagatctttgaatgcaacagttattgccacatgtgctccgcatgagatgtctgtt
cttggaggttatttgggggaggagttttttggaaaagggacttttgagagaagattcttc
agggacgagaaggagcttcaggaatatgaggcagctgaattgacaaagactgaaatggcc
ttggcagatgacggaacagtcaattctgatgacgaagacaacttctctagtgaaaccagg
agtccggaagcagtttacactcgaatcatgatgaatggaggtagactaaaaagatcacac
ataagaaggtatgtctcagtcagctccaatcatcaagctcgccccaattcgttcgctgag
tttttaaacaagacatactcgagtgattcgtga
>JF682413
------------------------------------------------------------
-------tggaccaatatgagtacaagtacccggctatcaaagacctgaagaagcccagt
ataaccttaggaaaagctcctgatttgaataaagcatacaaatcaattttgtctggcatg
aacgcagccaaactcgaccctgatgatgtatgctcttatctggctgccgcaatgcagttc
tttgagggatcatgtcctgaggactggactagctatggaatcctgatagctcggaaggga
gataagatcaccccggattctcttgtggacataagacgtaccgatgtggaagggaattgg
gctctaacagggggcatggagttgacaagggaccctactgtttcagagcatgcatctctg
gttggccttctcttgagtttatataggttgagcaaaatctctggacagaataccggcaat
tacaagacaaacatcgcggatagaatagagcagattttcgagacagccccctttgcaaag
attgtagaacatcatactttgatgactacccacaaaatgtgcgctaactggagtaccata
ccaaatttcagattcctggctggaacttatgacatgtttttctcccggattgaacatttg
tattcagctattagagtaggcacagttgtcactgcttatgaggactgctcaggactggtg
tcatttacagggtttataaagcaaataaatctcactgcgagagaagcactattgtacttc
ttccacaagaactttgaggaagaaataagaagaatgttcgagcctgggcaagagactgct
gttcctcattcctattttattcattttcgttcattgggcttgagtgggaaatctccttac
tcatccaatgcagttggtcatgtattcaacctcattcactttgttggatgttatatgggt
caggtgagatctttaaatgcaacagtgattgcaacatgtgccccgcatgagatgtctgtt
cttgggggctatttgggggaggagtttttcggaaaaggaacttttgaaaggagattcttc
agagacgagaaggaacttcaggaatatgaggcagctgaattgacaaaagctgaaacggcc
ctggcagatgacggaacagtcaattctgatgatgaggactacttctccagtgaaaccagg
agtccagaagcagtttatacacgaatcatgatgaatggaggtcgactaaagagatcacac
ataaggaggtatgtctcagtcagctctaatcatcaaactcgccctaactcgtttgctgag
tttttaaacaaaacatactcgagtgactcg---
>MW366898
------------------------------------------------------------
---------------------------------gctatcaaagacttgaagaagcccagt
ataatcttaggaaaggctccggacttgaacaaagcttacaaatctattttatccggaatg
aatgcagccaagcttgaccctgatgatgtatgctcttatctagcagccgcaatgcatctc
tttgagggagtatgccccgatgactggaccagctatggaatcttgatagcacgaagggga
gataagatcacaccaggttctcttgtggacataagacgaactaacgtggaagggaattgg
gctctaacagggggtatggagttgacaagggatcccactgtttcagagcatgcatctttg
gttggtcttctcttgagtctgtataggttgagcaaaatatctggacagaacaccggcaat
tacaagacaaacatcgctgatagaatagagcagattttcgagacagccccctttgtaaag
atcatagaacatcataccttgatgacaacccacaaaatgtgcgccaactggagtaccata
ccaaacttcagattcctagcagggacctacgacatgtttttctcccgaattgagcatctg
tattcagcgattagagtaggcacagttgtcactgcttatgaagactgctcagggttggtg
tcgtttacagggtttataaagcaaataaatctcactgcgagagaagcactactgtatttc
ttccacaagaacttcgaggaagaaataagaaggatgtttgagccggggcaggagactgca
gttcctcactcctattttatccattttcgttcattgggcctgagcgggaagtctccgtac
tcatcaaatgcagttggtcacgtgttcaacctcattcacttcgttggatgttatatgggt
caagtgaggtctctaaatgcaacagttatcgctacatgtgccccgcatgagatgtctgtt
cttgggggttatttaggggaggagttttttggaaaagggacttttgagagaagattcttc
agggatgagaaagaacttaaagagtatgaggcagctgaattgacgaagactgaggctgct
ttggcagatgacggaactgtcaattctgatgacgaggactacttctctaatgagaccagg
agtcctgaggcggtttacactaggatcatgatgaatgggggtagactgaagagatcacac
ataaggagatatgtctcggtaagttccaatcatcaagctcgccctaattcattcgctgag
tttttgaataagacatactcgagtgactcgtaa
>GU552823
------------------------------------------------------------
------------------------------------------------------------
------------aaagcccctgacttaaacaaagcatacaagtcaattttgtctggcatg
aatgcagccaagcttgaccctgacgatgtatgctcttatctagcagctgcaatgcagttt
tttgagggtgcatgtcccgatgactgggttagctacgggatcttgatagcacggaagggc
gacaagattaccccaggcactcttgtggatataagacgtaccaatgtggaagggagttgg
gctctaacagggggtatggagttgacaagagatcccactgttccagagcatgcatccttg
gtcggtcttctcttgagcttgtataggttaagcaaaatatcaggacagaacactggcaat
tacaagacaaacattgcagacagaatagagcaaattttcgagacagccccttttgtcaag
attgtagagcatcatacgttgatgacaacccacaaaatgtgcgccaactggagtaccata
ccgaacttcagattcctagccggaacctatgacatgtttttctcccggattgaacatctg
tattcagcaattagggtaggcacagtagttactgcttatgaggactgctcagggctggtg
tctttcacagggttcataaagcaaataaatctcactgcaagagaagcgctgctatacttc
ttccacaagaacttcgaagaagagataagaaggatgtttgagccggggcaggaaactgca
attcctcactcttatttcatccattttcgctcattaggcctgagcgggaagtctccatac
tcatcaaatgcggttggtcatgttttcaacctcattcactttgttggatgttacatgggc
caagtgagatctctgaatgcaacagttattgctacatgtgccccacatgagatgtctgtt
cttgggggttacttaggggaggagttttttggaaaagggactttcgagagaagattcttc
agggatgagaaagaacttcaagaatatgaagcagctgaactgaccaagacagaagtggct
ttggcagatgacggaaccgtcaactctgatgatgaggactacttctcaagtgaaaccagg
agtcctgaggcggtttacacccgaatcatgatgaatggaagtcgattgaaaagatcacac
ataaggaggtatgtctcagtcagctccaatcatcaggcccgtcctaactcattcgctgaa
tttttgaacaagacatactcaagtgattct---
>GU552820
------------------------------------------------------------
------------------------------------------------------------
------------aaagctcctgatttgaacaaagcatacaagtcaattttatccggcatg
aatgcagccaagcttgaccctgatgatgtatgctcttatttggcagccgcaatgcaattc
tttgaaggagtatgtccggatgactggactagctatggagtcttaattgcgcggaaggga
gacaagattaccccaaattctcttgtggacataaagcgtactaatgtggaggggaactgg
gctctaacagggggtatggagttgacgagagaccctacaattcctgaacatgcttctttg
gttggtcttctcttgagtctgtataggttgagtaaaatatctggacagaacacaggcaac
tacaagacaaacatcgcagatagaatagagcagattttcgagacagccccttttgtaaag
attgtagaacatcacacgttgatgaccacccacaaaatgtgcgccaattggagtaccata
ccgaacttcagattcctggctggaacatacgacatgtttttcgcccggatagaacacctg
tattcagcaattagagtgggcacagtggttactgcttatgaggactgctcagggttggtg
tcattcacagggtttataaagcagataaacctcactgcaagggaagcactgctatatttc
ttccacaagaactttgagggagaaataagaagaatgtttgagcccggacaggagaccgcg
gttccccactcctattttatccatttccgctcattgggcctgagtggaaaatccccatat
tcatcaaatgcagttggtcatgtgttcaacctcattcactttgttgggtgttatatgggt
caagtgagatctttgaatgccacagtcattgccacatgtgccccgcacgagatgtctgtt
cttggaggttatttaggggaggagtttttcggaaaagggacttttgagagaagattcttc
agggacgagaaagaacttcaggactacgaggcagctgaattaacaaaaactgaggcagcc
ttggcagatgatgcaacagtcaattctgatgacgaggactacttctctagtgagaccagg
agtccggaggcagtttatactcggatcatgatgaatggaggtagactaaaaagattgcac
atacggagatatgtctcggtcagctccaatcatcaagctcgccctaattcattcgctgag
tttctaaacaagacatattcaagtgattcg---
>GU552813
------------------------------------------------------------
------------------------------------------------------------
------------aaggctcctgatttgaacaaagcatacaagtcaattttatccggcatg
aacgcagccaagcttgaccctgatgatgtatgctcttatttggcagccgcaatgcaattc
tttgaaggagtatgtccggatgactgggccagctatggagtcttgattgcacggaaggga
gacaagattaccccaaattctcttgtggacataaaacgtactaatgtggaggggaactgg
gctctgacagggggtatggagttgacaagagaccctacagttcctgaacatgcttctttg
gttggtcttctcttgagtctgtataggttgagtaaaatatctggacagaacaccggcaac
tacaagacaaacatcgcagatagaatagaacagattttcgagacagccccctttgtaaag
attgtagaacatcacacgttgatgaccacccacaaaatgtgcgccaattggagtaccata
ccgaacttcagattcttggctggaacatacgacatgtttttcgcccggatagaacacctg
tattcagcaattagagtgggcacagtagtcactgcttatgaggactgctcagggttggtg
tcgttcacagggttcataaagcagataaatctcactgcaagggaagcactgctgtatttc
ttccacaagaactttgagggagagataagaagaatgtttgagcccggacaggagacagcg
gttccccactcctatttcatccatttccgctcattgggcctgagtggaaaatccccatat
tcatcaaatgcagttggtcatgtgttcaacctcattcactttgttgggtgttatatgggt
caagtgaggtctttgaacgccacagttattgccacatgtgccccgcacgagatgtctgtt
cttggaggttatttaggggaggagtttttcggaaaagggacttttgagagaagattcttc
agggacgagaaagaacttcaggactatgaggcagctgaattaacaaaaaccgaggcagcc
ttggcagatgacgcaacagtcaattctgatgatgaggacttcttctctagtgagaccagg
agtccggaggcagtttatactcggatcatgatgaatggaggtagactcaaaagattgcac
atacggagatatgtctcggtcagctccaatcatcaagctcgccctaattcattcgctgag
tttctaaacaagacatactcaagtgattcg---
>GU552810
------------------------------------------------------------
------------------------------------------------------------
------------aaagcccctgatttgaacaaagcatacaagtcaattttatccggcatg
aatgcagccaagcttgaccctgatgatgtgtgctcttatctggcagctgcaatgcagttc
tttgagggagtatgtccggatgactggacaagctatggaatcctaattgcgcggaaggga
gataagatcaccccaaattctcttgtggacatcaagcgtaccaatgtggaagggaactgg
gctctaacagggggtatggagttgacaagagaccccactgtttcagaacatgcatctttg
gttggtcttctcttgagtctgtataggttgagcaaaatatctggacagaacactggcaac
tacaaaaccaacatcgcagatagaatagagcaaatcttcgagacggccccctttgtaaag
attgtagaacatcatactttgatgacaacacacaagatgtgtgctaactggagtaccata
ccaaacttcagattcttagctgggacctatgacatgtttttctcccggattgaacatcta
tattcagcaattcgagtaggcacagtggtcacggcttatgaagattgttcagggttggtg
tcattcacaggattcataaagcagataaatctctctgcaagagaggcactactgtacttc
tttcacaagaactttgaagaagagattagaagaatgtttgaaccagggcaggaaactgca
gtcccccactcctatttcatccattttcgctcattgggcctgagcgggaaatccccgtac
tcgtcaaatgcagtcggtcacgttttcaaccttattcactttgtcggatgttatatgggt
caagtgaggtctttgaatgcaacggttattgccacatgtgcccctcatgagatgtctgtt
ctcgggggttatttgggagaggagttttttggaaaggggacttttgagagaagattcttc
agggacgagaaagaactgaaggaatatgaggcagctgaattgacgaaaacagaagcagcc
ttggcagatgacgcaacagttaattctgatgacgaggactacttctctagtgaaactcgg
agtccggaggcagtttacactcgaatcatgatgaatggaggtagactgaaaagactacac
ataaggagatatgtctcagtcagctctaatcatcaatctcgccccaattcatttgctgag
tttctaaacaagacatattcgagtgactcg---
>GU552811
------------------------------------------------------------
------------------------------------------------------------
------------aaagcccctgatttgaacaaagcatacaagtcaattttatccggcatg
aatgcagccaagcttgaccctgatgatgtgtgctcttatctggcagctgcaatgcagttc
tttgagggagtatgtccggatgactggacaagctatggaatcctaattgcgcggaaggga
gataagatcaccccaaattctcttgtggacatcaagcgtaccaatgtggaagggaactgg
gctctaacagggggtatggagttgacaagagaccccactgtttcagaacatgcatctttg
gttggtcttctcttgagtctgtataggttgagcaaaatatctggacagaacactggcaac
tacaaaaccaacatcgcagatagaatagagcaaatcttcgagacggccccctttgtaaag
attgtagaacatcatactttgatgacaacacacaagatgtgcgctaactggagtaccata
ccaaacttcagattcttagccgggacctatgacatgtttttctcccggattgaacatcta
tattcagcaattcgagtaggcacagtggtcacggcttatgaagattgttcagggttggtg
tcattcacaggattcataaagcagataaatctctctgcaagagaggcattactgtacttc
tttcacaagaactttgaagaagagattagaagaatgtttgaaccagggcaggaaactgca
gtcccccactcctatttcatccattttcgctcattgggcctgagcgggaaatccccgtac
tcgtcaaatgcagtcggtcacgtgttcaaccttattcactttgtcggatgttatatgggt
caagtgaggtctttgaatgcaacggttattgccacatgtgcccctcatgagatgtctgtt
cttgggggttatttgggggaggagttttttggaaaggggacttttgagagaagattcttc
agggacgagaaagaactgaaggaatatgaggcagctgaattgacgaaaacagaagcagcc
ttggcagatgacgcaacagtcaattctgatgacgaggactacttctctagtgaaactcgg
agtccggaggcagtttacactcgaatcatgatgaatggaggtagactgaaaagactacac
ataaggagatatgtctcagtcagctctaatcatcaatctcgccccaattcatttgctgag
tttctaagcaagacatattcgagtgactcg---
>GU552801
------------------------------------------------------------
------------------------------------------------------------
------------aaggctccggacttgaacaaagcttacaaatcaattttatccggaatg
aatgcagccaagcttgaccctgatgatgtatgctcttatctagcagccgcaatgcatttc
tttgagggagtatgccccgatgactggaccagctatggaatcttgatagcacgaagagga
gataagatcacaccaggttctcttgtggacataagacgaactaacgtggaagggaattgg
gctctaacagggggtatggagttgacaagggatcccactgtttcagaacatgcatctttg
gttggtcttctcttgagtctgtataggttgagcaaaatatctggacagaacaccggcaat
tacaagacaaacatcgctgatagaatagagcagattttcgagacagccccctttgtaaag
atcatagaacatcataccttgatgacaacccacaaaatgtgcgccaactggagtaccata
ccaaacttcagattcctagcagggacctacgacatgtttttctcccgaattgagcatctg
tattcagcgattagagtaggcacagttgtcactgcttatgaagactgctcagggttggtg
tcgtttacagggtttataaagcaaataaatctcactgcgagagaagcactactgtatttc
ttccacaagaacttcgaggaagaaataagaaggatgtttgagccggggcaggagactgca
gttcctcactcctattttatccattttcgttcattgggcctgagcgggaagtctccgtac
tcatcaaatgcagttggtcacgtgttcaacctcattcacttcgttggatgttatatgggt
caagtgaggtctctaaatgcaacagttatcgctacatgtgccccgcaagagatgtctgtt
cttgggggttatttaggggaggagttttttggaaaagggacttttgagagaagattcttc
agggatgagaaagaacttaaagagtatgaggcagctgaattgacgaagactgaggctgct
ttggcagatgacggaactgtcaattctgatgacgaggactacttctctagtgagaccagg
agtcctgaggcggtttacactaggatcatgatgaatgggggtagactgaagagatcacac
ataaggagatatgtctcggtaagttccaatcatcaagctcgccctaattcattcgctgag
tttttgaataagacatactcgagtgactcg---
>GU552787
------------------------------------------------------------
------------------------------------------------------------
------------aaagcccctgacttgaacaaagcatacaaatcagttttatccggcatg
aatgcagccaagctagaccctgaagacgtgtgctcttatctggctgccgcaatgcagttc
tttgagggagcatgtcctgacgactggaccagttacggaatcttgatagctcgaaaggga
gataagatcaccccggattctcttgtggacataagacgtactaatgtggaaggaaattgg
gctctaacagggggcatggagttgacgagggaccccactgtttcagagcatgcatctttg
gtcggtcttctcttgagtctatataggttgagcaaaatctctggacagaacaccggcaat
tacaagacaaacatcgcagatagaatagaacaaatctttgagacagccccttttgtgaag
atagtagaacatcatactttgatgacaacccacaaaatgtgtgccaattggagtactata
ccgaactttagatttctagctggagcctatgacatgtttttctcccggattgaacatctg
tattcagcgattagagtaggcacagttgtcactgcttatgaggactgctcaggactggtg
tcgtttacagggtttatcaaacagataaatctcactgcgagagaagcactactatatttc
ttccacaaaaactttgaagaagaaataagaagaatgttcgagccggggcaagagactgca
gttcctcattcttatttcatccattttcgttcattgggcttgagcgggaaatctccgtac
tcatcaaatgcagttggccacgttttcaacctcattcactttgtcggatgttatatgggt
caagtgagatctttgaatgcaacagttattgccacatgtgctccgcatgagatgtctgtt
cttggaggttatttgggggaggagttttttggaaaagggacttttgagagaagattcttc
agggacgagaaggagcttcaggaatatgaggcagctgaattgacaaagactgaaatggcc
ttggcagatgacggaacagtcaattctgatgacgaagataacttctctagtgaaaccagg
agtccggaagcagtttacactcgaatcatgatgaatggaggtagactaaaaagatcacac
ataagaaggtatgtctcagtcagctccaatcatcaagctcgccccaattcgttcgctgag
tttttaaacaagacatactcgagtgattcg---
>GU552789
------------------------------------------------------------
------------------------------------------------------------
------------aaagcccctgacttgaacaaagcatataaatcaattttatctggcatg
aatgcagcgaagcttgaccctgatgatgtatgctcttatctagcagctgcaatgcagttc
tttgaaggagtatgtcctgatgactggatcagctacggaatcctgatagcaaagagagga
gacaagatcactccagagtctcttgtggacataagacgtactaatgtggaagggaattgg
gctctaactgggggcatggagttgactagggaccccactgtttcggagcatgcttctctg
gttggtcttctcttgagtctgtacaggctgagcaaaatatctggacagaacaccggcaat
tacaagacaaacatcgccgatagaatagagcagatttttgaaacagctccctttgtaaag
atcatagaacatcataccttgatgacaactcacaaaatgtgtgctaactggagtaccata
ccgaactttagattcctagccggagcctacgacatgtttttctcccggattgaacatctg
tattcagcgattagagtaggcacagttgttactgcttatgaggactgctcagggttggtg
tcatttacagggttcataaagcaaataaatctcactgcaagagaggcactgttatatttc
tttcacaagaactttgaagaagagataagaagaatgtttgagccagggcaagaaactgca
gttcctcactcctatttcatccattttcgttcattgggcctgagcgggaaatctccatac
tcatcaaatgcagttggccatgtgttcaacctcattcactttgttggatgttatatgggt
caagtgagatctttgaatgcaacggttattgccacatgtgcaccacatgagatgtctgtt
ctcgggggttatttaggggaggagttttttgggaaaggtacttttgaaagaagattcttc
agagacgagaaagaacttcaagaatatgaagcagctgaattaacgaaggccgaagtagcc
ttggcagatgacggaactgtcaactctgatgacgaggactacttctctagtgagaccagg
agtccagaggcagtttatactcggatcatgatgaatgggggtagactgaagagatcacac
ataaggaggtatgtctcagttagttccaatcatcaggcccgccccaattcgttcgctgag
ttcttaaacaagacatactcgagtgattca---
>ZU_653_22
ATGGATGCCGACAAGATTGTATTTAAAGTCAAAAATCAGGTGGTCTCCTTGAAGCCTGAG
ATCATCGTGGACCAATATGAGTACAAATACCCTGCAATTAAAGACTCGAGAAAGCCTAGT
ATAACTCTAGGAAAAGCTCCTGACCTAAACAAAGCATACAAATCAATTTTGTCCGGCATG
AATGCAGCCAAGCTCGACCCTGATGATGTGTGCTCTTATCTAGCAGCTGCAATGCAGTTC
TTTGAGGGAGTATGTCCTGATGACTGGATTAGTTATGGAATCTTGATAGCACGAAAGGGT
GAAAAGATCACCCCAGATTCCCTTGTAGACGTAAGACGTACTAACGTGGAGGGGAATTGG
GCTTTGACAGGGGGCATGGAATTGACTAGAGATCCCACCGTTCCTGAACATGCATCTCTG
GTTGGTCTTCTCTTGAGTCTGTACAGGCTGAGCAAGATATCAGGACAGAACACCGGCAAT
TACAAGACAAACATTGCAGACAGGATAGAGCAAATCTTCGAGACAGCACCCTTTGTGAAG
ATTGTGGAGCATCATACTTTGATGACAACCCACAAAATGTGCGCTACTTGGAGTACTATA
CCGAACTTCAGATTCCTAGCTGGAGCCTATGACATGTTTTTCTCTCGGATAGAACATCTA
TATTCGGCAATTAGGGTAGGCACAGTCGTCACTGCTTATGAAGACTGTTCAGGGTTGGTG
TCATTTACAGGGTTTATAAAGCAGATAAATCTCACTGCAAGAGAGGCACTTCTATACTTC
TTCCACAAGAACTTTGAAGAAGAGATAAGAAGAATGTTTGAGCCTGGGCAGGAGACTGCA
GTTCCTCACTCTTATTTCATTCACTTTCGTTCGCTGGGCCTGAGTGGGAAATCTCCGTAC
TCATCAAACGCAGTTGGTCACGTCTTTAACCTCATTCACTTTGTTGGATGTTATATGGGT
CAAGTAAGATCCTTGAACGCAACAGTTATTTCCACATGCGCCCCACATGAGATGTCTGTT
CTTGGAGGTTACTTAGGGGAGGAGTTCTTTGGGAAAGGGACTTTTGAGAGAAGATTCTTC
AGAGATGAGAAAGAACTTCAAGAATATGAGGCAGCTGAACTGACTAAGACCGAGGTGGCT
TTGGCAGATGACGGAACCGTCAACTCTGACGATGAGGACTACTTCTCTAGTGAGACCAGG
AGTCCTGAAGCGGTTTATACCCGAATCATGATGAATGGAGGCAGATTGAAAAGAACACAC
ATACGGAGGTACGTTTCAGTCAGCTCCAATCATCAGGCTCGTCCAAACTCATTCGCTGAA
TTTCTGAACAAGACATACTCGAGTGACTCTTAA
>ZU_493_22
ATGGATGCCGACAAGATTGTATTCAAAGTCAATAATCAGGTGGTCTCTTTAAAGCCTGAA
ATTATCGTGGATCAGTATGAGTACAAGTACCCGGCCATAAAAGACTTGAAGAAGCCCAGT
ATAACCTTAGGAAAAGCCCCTGACTTGAACAAAGCATACAAATCAGTTTTATCCGGCATG
AATGCAGCCAAGCTAGACCCTGAAGACGTGTGCTCTTATCTGGCTGCTGCAATGCAGTTC
TTTGAGGGAGCATGTCCTGACGATTGGACCAGTTACGGAATCTTGATAGCTCGAAAGGGA
GATAAGATCACCCCGGATTCTCTTGTGGACATAAGACGTACTAATGTGGAAGGAAATTGG
GCTCTAACAGGGGGCATGGAGTTGACGAGGGACCCCACGGTTTCAGAGCATGCATCTTTG
GTCGGTCTTCTCTTGAGTCTATATAGGTTGAGCAAAATCTCTGGACAGAACACCGGCAAT
TACAAGACAAACATCGCAGATAGAATAGAACAAATTTTTGAGACAGCCCCTTTTGTGAAG
ATAGTAGAACATCATACTTTGATGACAACCCACAAAATGTGCGCTAACTGGAGTACTATA
CCGAACTTCAGATTCCTAGCTGGAGCCTATGACATGTTTTTCTCCCGGATTGAACATCTG
TATTCAGCGATTAGAGTAGGCACAGTTGTTACTGCTTATGAGGACTGCTCAGGACTGGTG
TCGTTTACAGGGTTTATCAAACAGATAAATCTCACTGCGAGAGAAGCACTACTATATTTC
TTCCACAAAAACTTCGAAGAAGAAATAAGAAGAATGTTCGAGCCGGGGCAAGAGACTGCA
GTTCCTCATTCCTATTTCATCCATTTTCGTTCCTTGGGCTTGAGCGGGAAATCTCCGTAC
TCATCAAATGCAGTTGGCCACGTTTTCAACCTCATTCACTTTGTCGGATGTTATATGGGT
CAAGTGAGATCTTTGAATGCAACAGTTATTGCCACATGTGCTCCGCATGAGATGTCTGTT
CTTGGGGGTTATTTGGGGGAGGAGTTCTTTGGAAAAGGGACTTTTGAGAGAAGATTCTTC
AGGGACGAGAAGGAGCTTCAGGAATATGAGGCAGCTGAATTGACAAAGACTGAAATGGCC
TTGGCAGATGACGGAACAGTCAATTCTGATGACGAAGACAACTTCTCTAGTGAAACCAGG
AGTCCGGAAGCAGTTTACACTCGAATCATGATGAATGGAGGTAGACTAAAAAGATCACAC
ATAAGAAGGTATGTCTCAGTCAGCTCCAATCATCAAGCTCGCCCCAATTCGTTCGCTGAG
TTTTTAAACAAGACATACTCGAGTGATTCATGA
>ZU_276_23
ATGGATGCCGACAAGATTGTATTTAAAGTCAACAATCAGGTGGTTTCTCTGAAACCTGAG
ATTATTGTGGACCAATATGAGTACAAGTACCCGGCTATCAAAGACTTGAAGAAGCCTAGT
ATAACTCTAGGAAAAGCCCCTGACTTGAACAAAGCTTACAAATCAATTCTATCCGGCATG
AATGCAGCTAAGCTAGACCCTGATGATGTATGCTCCTATCTAGCAGCCGCTATGCAGTTC
TTTGAGGGAGTATGTCCCGATGACTGGACCAGCTATGGAATCCTGATAGCACGAAGGGGA
GATAAGATCACACCAAATTCTCTTGTGGACATAATACGTACTAATGTGGAAGGGAATTGG
GCTCTAACAGGGGGTATGGAGTTGACAAGGGATCCTACTGTTTCAGAGCATGCATCTTTG
GTTGGTCTTCTCTTGAGTCTGTATAGGCTGAGCAAAATATCTGGACAGAATACCGGCAAT
TACAAGACAAACATCGCAGATAGGATAGAGCAGATCTTCGAGACGGCTCCCTTTGTAAAG
ATCATAGAACATCATACTTTGATGACAACCCACAAAATGTGCGCTAACTGGAGTACTATA
CCGAACTTCAGATTCCTAGCCGGAGCTTATGACATGTTTTTCTCTCGGATTGAACATCTG
TATTCAGCGATCAGAGTAGGCACAGTTGTCACTGCTTATGAGGACTGCTCAGGGTTGGTG
TCATTTACAGGGTTTATAAAGCAGATAAATCTCACTGCGAGAGAAGCGCTACTGTATTTC
TTCCACAAGAACTTTGAGGAAGAAATAAGAAGGATGTTTGAGCCAGGGCAGGAGACTGCA
GTTCCTCATTCCTATTTCATCCATTTTCGTTCATTGGGCCTGAGCGGGAAGTCTCCGTAT
TCATCAAATGCAGTTGGTCACGTGTTCAACCTCATTCACTTTGTTGGATGTTATATGGGT
CAGGTGAGATCTCTGAATGCAACAGTTATTGCTACATGTGCTCCGCACGAGATGTCTGTC
CTTGGTGGTTACTTGGGGGAGGAGTTTTTTGGCAAAGGGACTTTTGAGAGAAGATTCTTC
AGGGATGAGAAAGAACTTAAAGAATATGAGGCAGCTGAGATAACAAGGACTGAAGTAGCC
TTGGCAGATGATGGAACCGTCAATTCTGATGACGAGGACTACTTCTCTAGTGAGACTAGG
AGTCCTGAGGCAGTTTACACTCGAATCATGATGAATGGAGGTAGACTGAAGAGATCACAC
ATAAGGAGGTATGTCTCGGTAAGCTCCAATCATCAAGCTCGTCCTAATTCGTTCGCTGAA
TTCTTAAATAAGACATACTCAAGTGATTCGTAA
>ZU_479_22
ATGGATGCCGACAAGATTGTATTTAAAGTCAACAATCAAGTGGTCTCCTTGAAGCCTGAA
ATTATCGTGGATCAATATGAATACAAGTACCCGGCTATCAAAGATTTGAAGAAGCCCAGC
ATAACCTTAGGGAAAGCTCCCGATTTGAACAAGGCATACAAGTCCATTTTATCCGGCATG
AATGCAGCCAAGCTTGACCCTGATGATGTATGCTCTTATTTGGCAGCAGCAATGCAGTTC
TTTGAAGGATCATGTCCAGAGGACTGGACCAGCTATGGAATCTTAATTGCACGGAAGGGA
GACAAGATTACCCCAAATTCTCTTGTAGACATAAAACGTACTGATGTGGAAGGGAACTGG
GCTTTGACAGGGGGTATGGAGTTGACAAGGGATCCCACTGTTCCTGAACATGCGTCTTTA
GTTGGTCTTCTCTTGAGTTTGTATAGATTGAGCAAAATATCTGGACAGAACACAGGCAAT
TACAAGACAAACATCGCAGATAGAATAGAGCAGATTTTCGAGACAGCCCCCTTTGTAAAA
ATCGTAGAACATCACACGCTGATGACAACCCACAAAATGTGCGCTAATTGGAGTACTATA
CCGAACTTCAGATTCCTGGCTGGAGCTTATGACATGTTTTTCTCCCGGATTGAACATCTG
TATTCAGCAATTAGGGTAGGCACAGTAGTTACTGCTTATGAGGACTGCTCAGGGCTGGTG
TCGTTTACAGGGTTTATAAAGCAGATAAATCTCACAGCAAGAGAAGCACTACTATATTTC
TTCCACAAGAATTTTGAGGAAGAGATAAGAAGAATGTTTGAGCCCGGGCAGGAAACTGCA
GTTCCTCACTCCTATTTCATCCATTTTCGCTCATTGGGCTTGAGTGGAAAATCCCCGTAT
TCCTCCAATGCAGTTGGCCATGTGTTCAACCTCATTCACTTTGTTGGGTGTTATATGGGT
CAAGTGAGATCCCTGAATGCTACGGTTATTGCCACATGTGCCCCACACGAGATGTCTGTC
CTTGGGGGTTATTTGGGGGAGGAGTTTTTTGGAAGAGGTACTTTTGAGAGAAGATTCTTC
AGGGACGAGAAAGACCTTAAGGAATATGAAGCAGCTGAATCAACAAAGACTGATGAAGCC
TTGGCAGATGATGGCACAGTCAACTCTGAGGACGAGGACTACTTCTCTAGTGAAACCAGG
AGTCCAGAGGCAGTTTATAATCGAATCATAATGAATGGAGGTAGACTGAAAAAATTACAC
ATAAGGAGATATGTTTCGGTCAGCTCCAATCATCAAGCTCGCCCCAATTCATTTGCCGAG
TTTCTAAACAAGACATATTCGAGTGACTCATAA
>ZU_1360_20
ATGGATGCCGACAAGATTGTATTTAAAGTCAACAATCAAGTGGTCTCCTTGAAGCCTGAA
ATTATCGTGGATCAATATGAATACAAGTACCCGGCTATCAAAGATTTGAAGAAGCCCAGC
ATAACCTTTGGGAAAGCTCCCGATTTGAACAAGGCATACAAGTCCATTTTATCCGGCATG
AATGCAGCCAAGCTTGACCCTGATGATGTATGCTCTTATTTGGCAGCAGCAATGCAGTTC
TTTGAAGGATCATGTCCAGAGGACTGGACCAGCTATGGAATCTTAATTGCACGGAAGGGA
GACAAGATTACCCCAAATTCTCTTGTAGACATAAAACGTACTGATGTGGAAGGGAACTGG
GCTTTGACAGGGGGTATGGAGTTGACAAGGGATCCCACTGTTCCTGAACATGCGTCTTTA
GTTGGTCTTCTCTTGAGTTTGTATAGCTTGAGCAAAATATCTGGACAGAACACAGGCAAT
TACAAGACAAACATCGCAGATAGAATAGAGCAGATTTTCGAGACAGCCCCCTTTGTAAAA
ATCGTAGAACATCACACGCTGATGACAACCCACAAAATGTGCGCTAATTGGAGTACTATA
CCGAACTTCAGATTCCTAGCTGGAGCATACGACATGTTTTTCTCCCGGATAGAACATTTG
TATTCAGAAATTAGAGTAGGCACAGTAGTCACTGCTTATGAGGACTGCTCAGGGCTGGTG
TCATTCACAGGGTTTATAAAGCAAATAAATCTCACAGCAAGAGAAGCACTACTATATTTC
TTCCACAAGAATTTTGAGGAAGAGATAAGAAGAATGTTTGAGCCCGGGCAGGAAACTGCA
GTTCCTCACTCCTATTTCATCCATTTTCGCTCATTGGGCTTGAGTGGAAAATCCCCGTAT
TCCTCCAATGCAGTTGGCCATGTGTTCAACCTCATTCACTTTGTTGGGTGTTATATGGGT
CAAGTGAGATCCCTGAATGCTACGGTTATTGCCACATGTGCCCCACACGAGATGTCTGTC
CTTGGGGGTTATTTGGGGGAGGAGTTCTTTGGAAGAGGTACTTTTGAGAGAAGATTCTTC
AGGGACGAGAAAGAACTTAAGGAATATGAAGCAGCTGAATCAACGAAGACTGATGAAGCC
TTGGCAGATGATGCCACAGTCAACTCTGAGGACGAGGACTACTTCTCTAGTGAAACCAGG
AGTCCAGAGGCAGTTTATACTCGAATCATAATGAATGGAGGTAGACTGAAAAAATTACAC
ATAAGGAGATATGTTTCGGTCAGCTCCAATAATCAAGCTCGCCCCAATTCGTTTGCCGAG
TTTCTAAACAAGACATATTCGAGTGATTCGTAA
>ZU_177_21
ATGGATGCCGACAAGATTGTATTTAAAGTCAACAATCAGGTGGTCTCCTTGAAGCCTGAA
ATTATCGTGGATCAATATGAAAACAAGTACCCGGCTATCAAAGATTTGAAGAAGCCCAGC
ATAACCTTAGGGAAAGCTCCCGATTTGAACAAGGCATACAAGTCCATTTTATCCGGCATG
AATGCAGCCAAGCTTGACCCTGATGATGTATGCTCTTATTTGGCAGCAGCAATGCAGTTC
TTTGAAGGATCATGTCCAGAGGACTGGACCAGCTATGGAATCTTAATTGCACGGAAGGGA
GACAAGATTACCCCAAATTCTCTTGTAGACATAAAACGTACTGATGTGGAAGGGAACTGG
GCTTTGACAGGGGGTATGGAGTTGACAAGGGATCCCACTGTTCCTGAACATGCGTCTTTA
GTTGGTCTTCTCTTGAGTTTGTATAGATTGAGCAAAATATCTGGACAGAACACAGGCAAT
TACAAGACAAACATCGCAGATAGAATAGAGCAGATTTTCGAGACAGCCCCCTTTGTAAAA
ATCGTAGAACATCACACGCTGATGACAACCCACAAAATGTGCGCTAATTGGAGTACTATA
CCGAACTTCAGATTCCTAGCTGGAGCATACGACATGTTTTTCTCCCGGATAGAACATTTG
TATTCAGCAATTAGAGTAGGCACAGTAGTCACTGCTTATGAGGACTGCTCAGGGCTGGTG
TCATTCACAGGGTTTATAAAGCAAATAAATCTCACAGCAAGAGAAGCACTACTATATTTC
TTCCACAAGAATTTTGAGGAAGAGATAAGAAGAATGTTTGAGCCCGGGCAGGAAACTGCA
GTTCCTCACTCCTATTTCATCCATTTTCGCTCATTGGGCTTGAGTGGAAAATCCCCGTAT
TCCTCCAATGCAGTTGGCCATGTGTTCAACCTCATTCACTTTGTTGGGTGTTATATGGGT
CAAGTGAGATCCCTGAATGCTACGGTTATTGCCACATGTGCCCCACACGAGATGTCTGTC
CTTGGGGGTTATTTGGGGGAGGAGTTTTTTGGAAGAGGTACTTTTGAGAGAAGATTCTTC
AGGGACGAGAAAGAACTTAAGGAATATGAAGCAGCTGAATCAACGAAGACTGATGAAGCC
TTGGCAGATGATGCCACAGTCAACTCTGAGGACGAGGACTACTTCTCTAGTGAAACCAGG
AGTCCAGAGGCAGTTTATAATCGAATCATAATGAATGGAGGTAGACTGAAAAAATTACAC
ATAAGGAGATATGTTTCGGTCAGCTCCAATCATCAAGCTCGCCCCAATTCATTTGCCGAG
TTTCTAAACAAGACATATTCGAGCGATTCGTAA
>ZU_728_22
ATGGATGCCGACAAGATTGTATTTAAAGTCAACAATCAGGTGGTCTCCTTGAAGCCTGAA
ATTATCGTGGATCAATATGAATACAAGTACCCGGCTATCAAAGATTTGAAGAAGCCCAGC
ATAACCTTAGGGAAAGCTCCCGATTTGAACAAGGCATACAAGTCCATTTTATCCGGCATG
AATGCAGCCAAGCTTGACCCTGATGATGTATGCTCTTATTTGGCAGCAGCAATGCAGTTC
TTTGAAGGATCATGTCCAGAGGACTGGACCAGCTATGGAATCTTAATTGCACGGAAGGGA
GACAAGATTACCCCAAATTCTCTTGTAGACATAAAACGTACTGATGTGGAAGGGAACTGG
GCTTTGACAGGGGGTATGGAGTTGACAAGGGATCCCACTGTTCCTGAACATGCGTCTTTA
GTTGGTCTTCTCTTGAGTTTGTATAGATTGAGCAAAATATCTGGACAGAACACAGGCAAT
TACAAGACAAACATCGCAGATAGAATAGAGCAGATTTTCGAGACAGCCCCCTTTGTAAAA
ATCGTAGAACATCACACGCTGATGACAACCCACAAAATGTGCGCTAATTGGAGTACTATA
CCGAACTTCAGATTCCTGGCTGGAGCATACGACATGTTTTTCTCCCGGATAGAACATTTG
TATTCAGCAATTAGAGTAGGCACAGTAGTCACTGCTTATGAGGACTGCTCAGGGCTGGTG
TCATTCACAGGGTTTATAAAGCAAATAAATCTCACAGCAAGAGAAGCACTACTATATTTC
TTCCACAAGAATTTTGAGGAAGAGATAAGAAGAATGTTTGAGCCCGGGCAGGAAACTGCA
GTTCCTCACTCCTATTTCATCCATTTTCGCTCATTGGGCTTGAGTGGAAAATCCCCGTAT
TCCTCCAATGCAGTTGGCCATGTGTTCAACCTCATTCACTTTGTTGGGTGTTATATGGGT
CAAGTGAGATCCCTGAATGCTACGGTTATTGCCACATGTGCCCCACACGAGATGTCTGTC
CTTGGGGGTTATTTGGGGGAGGAGTTTTTTGGAAGAGGTACTTTTGAGAGAAGATTCTTC
AGGGACGAGAAAGAACTTAAGGAATATGAAGCAGCTGAATCAACGAAGACTGATGAAGCC
TTGGCAGATGATGCCACAGTCAACTCTGAGGACGAGGACTACTTCTCTAGTGAAACCAGG
AGTCCAGAGGCAGTTTATAATCGAATCATAATGAATGGAGGTAGACTGAAAAAATTACAC
ATAAGGAGATATGTTTCGGTCAGCTCCAATCATCAAGCTCGCCCCAATTCATTTGCCGAG
TTTCTAAACAAGACATATTCGAGTGATTCGTAA
>ZU_508_22
ATGGATGCCGACAAGATTGTATTTAAAGTCAACAATCAAGTGGTCTCCTTGAAGCCTGAA
ATTATCGTGGATCAATATGAATACAAGTACCCGGCTATCAAAGATTTGAAGAAGCCCAGC
ATAACCTTAGGGAAAGCTCCCGATTTGAACAAGGCATACAAGTCCATTTTATCCGGCATG
AATGCAGCCAAGCTTGACCCTGATGATGTATGCTCTTATTTGGCAGCAGCAATGCAGTTC
TTTGAAGGATCATGTCCAGAGGACTGGACCAGCTATGGAATCTTAATTGCACGGAAGGGA
GACAAGATTACCCCAAATTCTCTTGTAGACATAAAACGTACTGATGTGGAAGGGAACTGG
GCTTTGACAGGGGGTATGGAGTTGACAAGGGATCCCACTGTTCCTGAACATGCGTCTTTA
GTTGGTCTTCTCTTGAGTTTGTATAGATTGAGCAAAATATCTGGACAGAACACAGGCAAT
TACAAGACAAACATCGCAGATAGAATAGAGCAGATTTTCGAGACAGCCCCCTTTGTAAAA
ATCGTAGAACATCACACGCTGATGACAACCCACAAAATGTGCGCTAATTGGAGTACTATA
CCGAACTTCAGATTCCTAGCTGGAGCATACGACATGTTTTTCTCCCGGATAGAACATTTG
TATTCAGCAATTAGAGTAGGCACAGTAGTCACTGCTTATGAGGACTGCTCAGGGCTGGTG
TCATTCACAGGGTTTATAAAGCAAATAAATCTCACAGCAAGAGAAGCACTACTATATTTC
TTCCACAAGAATTTTGAGGAAGAGATAAGAAGAATGTTTGAGCCCGGGCAGGAAACTGCA
GTTCCTCACTCCTATTTCATCCATTTTCGCTCATTGGGCTTGAGTGGAAAATCCCCGTAT
TCCTCCAATGCAGTTGGCCATGTGTTCAACCTCATTCACTTTGTTGGGTGTTATATGGGT
CAAGTGAGATCCCTGAATGCTACGGTTATTGCCACATGTGCCCCACACGAGATGTCTGTC
CTTGGGGGTTATTTGGGGGAGGAGTTTTTTGGAAGAGGTACTTTTGAGAGAAGATTCTTC
AGGGACGAGAAAGAACTTAAGGAATATGAAGCAGCTGAATCAACGAAGACTGATGAAGCC
TTGGCAGATGATGCCACAGTCAACTCTGAGGACGAGGACTACTTCTCTAGTGAAACCAGG
AGTCCAGAGGCAGTTTATAATCGAATCATAATGAATGGAGGTAGACTGAAAAAATTACAC
ATAAGGAGATATGTTTCGGTCAGCTCCAATCATCAAGCTCGCCCCAATTCATTTGCCGAG
TTTCTAAACAAGACATATTCGAGTGATTCGTAA
>ZU_453_22
ATGGATGCCGACAAGATTGTATTTAAAGTCAACAATCAAGTGGTCTCCTTGAAGCCTGAA
ATTATCGTGGATCAATATGAATACAAGTACCCGGCTATCAAAGATTTGAAGAAGCCCAGC
ATAACCTTAGGGAAAGCTCCCGATTTGAACAAGGCATACAAGTCCATTTTATCCGGCATG
AATGCAGCCAAGCTTGACCCTGATGATGTATGCTCTTATTTGGCAGCAGCAATGCAGTTC
TTTGAAGGATCATGTCCAGAGGACTGGACCAGCTATGGAATCTTAATTGCACGGAAGGGA
GACAAGATTACCCCAAATTCTCTTGTAGACATAAAACGTACTGATGTGGAAGGGAACTGG
GCTTTGACAGGGGGTATGGAGTTGACAAGGGATCCCACTGTTCCTGAACATGCGTCTTTA
GTTGGTCTTCTCTTGAGTTTGTATAGATTGAGCAAAATATCTGGACAGAACACAGGCAAT
TACAAGACAAACATCGCAGATAGAATAGAGCAGATTTTCGAGACAGCCCCCTTTATAAAA
ATCGTAGAACATCACACTTTGATGACAACCCACAAAATGTGCGCTAATTGGAGTACTATA
CCGAACTTCAGATTCCTGGCTGGAGCATACGACATGTTTTTCTCCCGGATAGAACATTTG
TATTCAGCAATTAGAGTAGGCACAGTAGTCACTGCTTATGAGGACTGCTCAGGGCTGGTG
TCATTCACAGGGTTTATAAAGCAAATAAATCTCACAGCAAGAGAAGCACTACTATATTTC
TTCCACAAGAATTTTGAGGAAGAGATAAGAAGAATGTTTGAGCCTGGGCAGGAAACTGCA
GTTCCTCACTCCTATTTCATCCATTTTCGCTCATTGGGCTTGAGTGGAAAATCCCCGTAT
TCCTCCAATGCAGTTGGCCATGTGTTCAACCTCATTCACTTTGTTGGGTGTTATATGGGT
CAAGTGAGATCCCTGAATGCTACGGTTATTGCCACATGTGCCCCACACGAGATGTCTGTC
CTTGGGGGTTATTTGGGGGAGGAGTTTTTTGGAAGAGGTACTTTTGAGAGAAGATTCTTC
AGGGACGAGAAAGAACTTAAGGAATACGAAGCAGCTGAATCAACGAAGACTGATGAAGCC
TTAGCAGATGATGCCACAGTCAACTCTGAGGACGAGGATTACTTCTCTAGTGAAACCAGG
AGTCCAGAGGCAGTTTATAATCGAATCATAATGAATGGAGGTAGACTGAAAAAATTACAC
ATAAGGAGATATGTTTCGGTCAGCTCCAATCATCAAGCTCGCCCCAATTCATTTGCCGAG
TTTCTAAACAAGACATATTCGAGTGACTCATAA
>ZU_787_22
ATGGATGCCGACAAGATTGTATTTAAAGTCAACAATCAAGTGGTCTCCTTGAAGCCTGAA
ATTATCGTGGATCAATATGAATACAAGTACCCGGCCATAAAAGACTTGAAGAAGCCCAGT
ATAACCTTAGGGAAAGCTCCCGATTTGAACAAGGCATACAAGTCCATTTTATCCGGCATG
AATGCAGCCAAGCTTGACCCTGATGATGTATGCTCTTATTTGGCAGCAGCAATGCAGTTC
TTTGAAGGATCATGTCCAGAGGACTGGACCAGCTATGGAATCTTAATTGCACGGAAGGGA
GACAAGATTACCCCAAATTCTCTTGTAGACATAAAACGTACTGATGTGGAAGGGAACTGG
GCTTTGACAGGGGGTATGGAGTTGACAAGGGATCCCACTGTTCCTGAACATGCGTCTTTA
GTTGGTCTTCTCTTGAGTTTGTATAGATTGAGCAAAATATCTGGACAGAACACAGGCAAT
TACAAGACAAACATCGCAGATAGAATAGAGCAGATTTTCGAGACAGCCCCTTTTGTAAAA
ATCGTAGAACATCACACTTTGATGACAACCCACAAAATGTGCGCTAATTGGAGTACTATA
CCGAACTTCAGATTCCTGGCTGGAGCATATGACATGTTTTTCTCCCGGATAGAACATCTG
TATTCAGCAATTAGAGTAGGCACAGTAGTCACTGCTTATGAGGACTGCTCAGGGCTGGTG
TCATTTACAGGGTTTATAAAGCAAATAAATCTCACTGCAAGAGAAGCACTACTATATTTC
TTCCACAAGAACTTTGAGGAAGAGATAAGAAGAATGTTTGAGCCCGGGCAGGAAACTGCA
GTTCCTCACTCCTATTTCATCCATTTTCGCTCATTGGGCTTGAGCGGGAAATCTCCGTAC
TCATCAAATGCAGTTGGCCATGTTTTCAACCTCATTCACTTTGTTGGATGTTATATGGGT
CAAGTGAGATCTTTGAATGCAACAGTTATTGCCACATGTGCCCCACATGAGATGTCTGTT
CTTGGGGGTTATTTGGGGGAGGAGTTTTTTGGAAAAGGGACTTTTGAGAGAAGATTCTTC
AGGGACGAGAAAGAACTTCAGGAATATGAAGCAGCTGAATTGACAAAGACTGAAATGGCC
TTGGCAGATGACGGCACAGTCAACTCTGATGACGAGGACTACTTCTCTAGTGAAACCAGG
AGTCCGGAGGCAGTTTACACTCGAATCATGATGAATGGAGGTAGACTGAAAAGATCACAC
ATAAGGAGGTATGTCTCAGTCAGCTCCAATCATCAAGCTCGCCCCAATTCGTTCGCTGAG
TTTTTAAACAAGACATACTCGAGTGATTCGTAA
>ZU_637_22
ATGGATGCCGACAAGATTGTATTCAAAGTCAACAATCAGGTGGTTTCTCTGAAGCCTGAG
ATTATTGTGGACCAATATGAGTACAAGTACCCGGCTATCAAAGACTTGAAGAAGCCTAGT
ATAACTCTAGGAAAAGCCCCTGACTTGAACAAAGCTTACAAGTCAATTCTATCCGGCATG
AATGCAGCTAAGCTAGACCCTGATGATGTATGCTCCTATCTAGCAGCCGCTATGCAGTTC
TTTGAGGGAGTATGTCCCGACGACTGGACCAGCTATGGAATCCTGATAGCACGAAGGGGA
GATAAGATCACACCAAATTCTCTTGTGGACATAATACGTACTAATGTGGAAGGGAATTGG
GCTCTGACAGGGGGTATGGAGTTGACAAGGGATCCTACTGTTTCAGAGCATGCATCTTTG
GTTGGTCTTCTCTTGAGTCTGTATAGGTTGAGCAAAATATCTGGACAGAATACCGGCAAT
TACAAGACAAACATCGCAGATAGGATAGAGCAGATCTTCGAGACGGCTCCCTTTGTAAAG
ATCATAGAACATCATACTTTGATGACAACTCACAAAATGTGCGCTAATTGGAGTACTATA
CCGAACTTCAGATTCCTAGCCGGAGCCTATGACATGTTTTTCTCTCGGATTGAACATCTG
TATTCGGCGATCAGAGTAGGCACAGTTGTCACTGCTTATGAGGACTGCTCAGGGTTGGTG
TCATTTACAGGGTTTATAAAGCAGATAAATCTCACTGCGAGAGAAGCGCTACTGTATTTC
TTCCACAAGAACTTTGAGGAAGAAATAAGAAGGATGTTTGAGCCAGGACAGGAGACTGCA
GTTCCTCATTCCTATTTCATCCATTTTCGTTCATTGGGCCTGAGCGGGAAGTCTCCGTAT
TCATCAAATGCAGTTGGTCACGTGTTCAACCTCATTCACTTTGTTGGATGTTATATGGGT
CAGGTGAGATCCCTGAATGCAACAGTTATTGCTACATGTGCTCCGCACGAGATGTCTGTC
CTTGGTGGTTACTTGGGGGAGGAGTTTTTTGGCAAAGGGACTTTTGAGAGAAGATTCTTC
AGGGATGAGAAAGAACTTAAAGAATATGAGGCAGCTGAGATAACAAGGACTGAAGTAGCC
TTGGCAGATGATGGAACCGTCAATTCTGATGACGAGGACTACTTCTCTAGTGAGACTAGG
AGCCCTGAGGCAGTTTACACTCGAATCATGATGAATGGAGGTAGACTGAAGAGATCACAC
ATAAGGAGGTATGTCTCGGTAAGCTCCAATCATCAAGCTCGTCCTAATTCGTTCGCTGAA
TTCTTAAATAAGACATACTCAAGTGATTCGTAA
>ZU_282_23
ATGGATGCCGACAAGATTGTATTTAAAGTCAATAATCAGGTGGTCTCTTTAAAGCCTGAA
ATTATCGTGGATCAGTATGAGTACAAGTACCCGGCCATAAAAGACTTGAAGAAGCCCAGT
ATAACCTTAGGAAAAGCCCCTGACTTGAACAAAGCATACAAATCAGTTTTATCCGGCATG
AATGCAGCCAAGCTAGACCCTGAAGACGTGTGCTCTTATCTGGCTGCTGCAATGCAGTTC
TTTGAGGGAGCATGTCCTGACGACTGGACCAGTTACGGAATCTTGATAGCTCGAAAGGGA
GATAAGATCACCCCGGATTCTCTTGTGGACATAAGACGTACTAATGTGGAAGGAAATTGG
GCTCTAACAGGGGGCATGGAGTTGACGAGGGACCCCACGGTTTCAGAGCATGCATCTTTG
GTCGGTCTTCTCTTGAGTCTATATAGGTTGAGCAAAATCTCTGGACAGAACACCGGCAAT
TACAAGACAAACATCGCAGATAGAATAGAACAAATTTTTGAGACAGCCCCCTTTGTGAAG
ATAGTAGAACATCATACTTTGATGACAACCCACAAAATGTGCGCTAATTGGAGTACTATA
CCGAACTTCAGATTCCTAGCTGGAGCATACGACATGTTTTTCTCCCGGATTGAACATCTG
TATTCAGCGATTAGAGTAGGCACAGTTGTCACTGCTTATGAGGACTGCTCAGGACTGGTG
TCGTTTACAGGGTTTATCAAACAGATAAATCTCACTGCGAGAGAAGCACTACTATATTTC
TTCCACAAAAACTTCGAAGAAGAAATAAGAAGAATGTTCGAGCCGGGGCAAGAGACTGCA
GTTCCTCATTCCTATTTCATCCATTTTCGTTCCTTGGGCTTGAGCGGGAAATCTCCGTAC
TCATCAAATGCAGTTGGCCACGTTTTCAACCTCATTCACTTTGTCGGATGTTATATGGGT
CAAGTGAGATCTTTGAATGCAACAGTTATTGCCACATGTGCTCCGCATGAGATGTCTGTT
CTTGGGGGTTATTTGGGGGAGGAGTTTTTTGGAAAAGGGACTTTTGAGAGAAGATTCTTC
AGGGACGAGAAGGAGCTTCAGGAATATGAGGCAGCTGAATTGACAAAGACTGAAATGGCC
TTGGCAGATGACGGAACAGTCAATTCTGATGACGAAGACAACTTCTCTAGTGAAACCAGG
AGTCCGGAAGCAGTTTACACTCGAATCATGATGAATGGAGGTAGACTAAAAAGATCACAC
ATAAGAAGGCATGTCTCAGTCAGCTCCAATCATCAAGCTCGCCCCAATTCGTTCGCTGAG
TTTTTAAACAAGACATACTCGAGTGATTCATGA
>AB_763_22
ATGGATGCCGACAAGATTGTATTCAAAGTCAATAATCGGGTGGTCTCTCTAAAGCCTGAA
ATTATCGTGGATCAGTATGAGTACAAGTACCCGGCCATAAAAGACTTGAAGAAGCCCAGT
ATAACCTTAGGAAAAGCCCCTGACTTGAACAAAGCATACAAATCAGTTTTATCCGGCATG
AATGCAGCCAAGCTAGACCCTGAAGACGTGTGCTCTTATCTGGCTGCCGCAATGCAGTTC
TTTGAGGGAGCATGTCCTGACGACTGGACCAGTTACGGAATCTTGATAGCTCGAAAGGGA
GATAAGATCACCCCGGATTCTCTTGTGGACATAAGACGTACTAATGTGGAAGGGAATTGG
GCTCTAACAGGGGGCATGGAGTTGACGAGGGACCCCACGGTTTCAGAGCATGCATCTTTG
GTCGGTCTTCTCTTGAGTCTATATAGGTTGAGCAAAATCTCTGGACAGAACACCGGCAAT
TACAAGACAAAAATCGCAGATAGAATAGAACAAATTTTTGAGACAGCCCCTTTTGTGAAG
ATAGTAGAACATCATACTTTGATGACAACCCACAAAATGTGCGCTAATTGGAGTACTATA
CCGAACTTCAGATTCCTAGCTGGAGCATACGACATGTTTTTCTCCCGGATTGAACATCTG
TATTCAGCGATTAGAGTAGGCACCTTAGTCACTGCTTATGAGGACTGCTCAGGACTGGTG
TCGTTTACCGGGTTTATCAAACAGATAAATCTCACTGCGAGAGAAGCACTACTATATTTC
TTCCACAAAAACTTCGAAGAAGAAATAAGAAGAATGTTCGAGCCGGGGCAAGAGACTGCA
GTTCGTCATTCCTATTTCATCCATTTTCGTTCCTTGGGCTTGAGCGGGAAATCTCCGTAC
TCATCAAATGCAGTTGGCCACGTTTTCCACCTCATTCACTTTGTCGGATGTTATATGGGT
CAAGTGAGATCTTTGAATGCAACAGTTATTGCCACATGTGCTCCGCATGAGATGTCTGTT
CTTGGGGGTTATTTGGGGGAGGAGTTCTTTGGAAAAGGGACTTTTGAGAGAAGATTCTTC
AGGGACGAGAAGGAGCTTCAGGAATATGAGGCAGCTGAATTGACAAAGACTGAAATGGCC
TTGGCAGATGACGGAACAGTCAATTCTGATGACGAAGAAAACTTCTCTGGTGAAACCAGG
AGTCCGGAAGCAGTTTACACTCGAATCATGATGAATGGAGGTAGACTAAAAAGATCACAC
ATAAGAAGGTATGTCTCAGTCAGCTCCAATCATCAAGCTCGCCCCAATTCGTTCGCTGAG
TTTTTAAACAAGCCTTACTCGAGTGATTCATGA
>NV_197_02
ATGGATGCCGACAAGATTGTATTCAAGGTCAATAATCAGGTGGTCTCTCTAAAGCCTGAA
ATTATCGTGGATCAGTATGAGTACAAGTACCCGGCCATAAAAGACCTGAAGAAGCCCAGT
ATAACCTTAAGGAAAGCCCCTGACTTGAACAAAGCATACAAATCAGTTTTATCCGGCATG
AATGCAGCCAAGCTAGACCCTGAAGACGTGTGCTCTTATTTGGCTGCCGCAATGCAGTTC
TTTGAGGGAGCATGTCCTGACGACTGGACCAGTTACGGAATCTTGATAGCTCGAAAGGGA
GATAAGATCACCCCTGATTCTCTTGTGGACATAAGACGTACTAATGTGGAAGGAAATTGG
GCTCTAACAGGGGGCATGGAGTTGACGAGGGACCCCACGGTTTCAGAGCATGCATCTTTG
GTCGGTCTTCTCTTGAGTCTGTATAGGTTGAGCAAAATCTCTGGACAGAACACCGGCAAT
TACAAGACAAACATCGCAGATAGAATAGAACAAATTTTTGAGACAGCCCCTTTTGTGAAG
ATAGTAGAACATCATACTTTGATGACAACCCACAAAATGTGCGCTAACTGGAGTACTATA
CCGAACTTCAGATTCCTGGCTGGAGCCTATGACATGTTTTTCTCCCGGATTGAACATCTG
TATTCAGCGATCAGAGTTGGCACAGTTGTCACTGCTTATGAGGACTGCTCAGGACTGGTG
TCGTTTACAGGGTTTATCAAACAGATAAATCTCACTGCGAGAGAAGCACTACTATATTTC
TTCCACAAAAACTTTGAAGAAGAAATAAGAAGAATGTTCGAGCCGGGGCAAGAGACTGCA
GTTCCTCATTCCTATTTCATCCATTTTCGTTCCTTGGGCTTGAGCGGGAAATCTCCGTAC
TCATCAAATGCAGTTGGCCACGTTTTCAACCTCATTCACTTTGTCGGATGTTATATGGGT
CAAGTGAGATCTTTGAATGCAACAGTTATTGCCACATGTGCTCCGCATGAGATGTCTGTT
CTTGGGGGTTATTTGGGGGAGGAGTTTTTTGGAAAAGGGACTTTTGAGAGAAGATTCTTC
AGGGACGAGAAGGAGCTTCAGGAATATGAGGCAGCTGAATTGACAAAGACTGAAATGGCC
TTGGCGGATGACGGAACAGTCAATTCTGATGACGAAGACAACTTCTCTAGTGAAACCAGG
AGTCCGGAAGCAGTTTACACTCGAATCATGATGAATGGAGGTAGACTAAAAAGATCACAC
ATAAGAAGGTATGTCTCAGTCAGCTCCAATCATCAAGCTCGCCCCAATTCGTTCGCTGAG
TTTTTAAACAAGACATACTCGAGTGATTCATAA
>ZU_661_22
ATGGATGCCGACAAGATTGTATTCAAAGTCAATAATCAGGTGGTCTCTCTAAAGCCTGAA
ATTATCGTGGATCAGTATGAGTACAAGTACCCGGCCATAAAAGACTTGAAGAAGCCCAGT
ATAACCTTAGGAAAAGCCCCTGACTTGAACAAAGCATACAAATCAGTTTTATCCGGCATG
AATGCAGCCAAGCTAGACCCTGAAGACGTGTGCTCTTATCTGGCTGCCGCAATGCAGTTC
TTTGAGGGAGCATGTCCTGACGACTGGATCAGTTACGGAATCTTGATAGCTCGAAAGGGA
GATAAGATTACCCCGGATTCTCTTGTGGACATAAGACGTACTAATGTGGAAGGAAATTGG
GCTCTAACAGGGGGCATGGAGTTGACGAGAGACCCCACCGTTTCAGAGCATGCATCTTTG
GTCGGTCTTCTCTTGAGTCTATATAGGTTGAGCAAAATCTCTGGACAGAACACCGGCAAT
TACAAGACAAACATCGCAGATAGAATAGAACAAATTTTTGAGACAGCCCCTTTTGTGAAG
ATAGTAGAACATCATACTTTGATGACAACCCACAAAATGTGCGCTAATTGGAGTACTATA
CCGAACTTTAGATTTCTAGCTGGAGCCTATGACATGTTTTTCTCCCGGATTGAACATCTG
TATTCAGCGATTAGAGTAGGCACAGTTGTCACTGCTTATGAGGACTGCTCAGGACTGGTG
TCGTTTACAGGGTTTATCAAACAGATAAATCTCACTGCAAGAGAAGCACTACTATATTTC
TTCCACAAAAACTTTGAAGAAGAAATAAGAAGAATGTTTGAGCCGGGGCAAGAGACTGCA
GTTCCTCATTCCTATTTCATCCATTTTCGTTCATTGGGCTTGAGCGGGAAATCTCCGTAC
TCATCAAATGCAGTTGGCCACGTTTTCAACCTCATTCACTTTGTCGGATGTTATATGGGT
CAAGTGAGATCTTTGAATGCAACAGTTATTGCCACATGTGCTCCGCATGAGATGTCTGTT
CTTGGAGGTTATTTGGGGGAGGAGTTTTTTGGAAAAGGGACTTTTGAGAGAAGATTCTTC
AGGGACGAGAAGGAGCTTCAGGAATATGAGGCAGCTGAATTGACAAAGACTGAAATGGCC
TTGGCAGATGACGGAACAGTCAATTCTGATGACGAAGACAACTTCTCTAGTGAAACCAGG
AGTCCGGAAGCAGTTTACACTCGAATCATGATGAATGGAGGTAGACTAAAAAGATCACAC
ATAAGAAGGTATGTCTCAGTCAGCTCCAATCATCAAGCTCGCCCCAATTCGTTCGCTGAG
TTCTTAAATAAGACATACTCGAGTGATTCGTGA
>AB_679_22
ATGGATGCCGACAGGATTGTATTCAAAGTCAATAATCAGGTGGTCTCTCTAAAGCCTGAA
ATTATCGTGGATCAGTATGAGTACAAGTACCCGGCCATAAAAGACTTGAAGAAGCCCAGT
ATAACCTTAGGAAAAGCCCCTGACTTGAACAAAGCATACAAGTCAGTTTTATCCGGCATG
AATGCAGCCAAGCTAGACCCTGAAGACGTGTGCTCTTATCTGGCTGCCGCAATGCAGTTC
TTTGAGGGAGCATGTCCGGACGACTGGACCAGTTACGGAATCTTGATAGCTCGAAAGGGA
GACAAGATCACCCCGGATTCTCTTGTGGACATAAGACGTACTAATGTGGAAGGAAATTGG
GCTCTAACAGGGGGCATGGAGTTGACGAGGGACCCCACTGTTTCAGAGCATGCATCTTTG
GTCGGTCTTCTCTTGAGTCTATATAGGTTGAGCAAAATCTCTGGACAGAACACCGGCAAT
TACAAGACAAACATCGCAGATAGAATAGAACAAATTTTTGAGACAGCCCCTTTTGTGAAG
ATAGTAGAACATCATACTTTGATGACAACCCACAAAATGTGCGCTAATTGGAGTACTATA
CCGAACTTTAGATTCCTAGCTGGAGCCTATGACATGTTTTTCTCCCGGATTGAACATCTG
TATTCAGCGATTAGAGTAGGCACAGTTGTCACTGCTTATGAGGACTGCTCAGGACTGGTG
TCGTTTACAGGGTTTATCAAACAGATAAATCTCACTGCGAGAGAAGCACTACTATATTTC
TTCCACAAAAACTTTGAAGAAGAAATAAGAAGAATGTTCGAGCCGGGGCAAGAGACTGCA
GTTCCTCATTCCTATTTCATCCATTTTCGTTCATTGGGCTTGAGCGGGAAATCTCCGTAC
TCATCAAATGCAGTTGGCCACGTTTTCAACCTCATTCACTTTGTCGGATGTTATATGGGT
CAAGTGAGATCTTTGAATGCAACAGTTATTGCCACATGTGCTCCGCATGAGATGTCTGTT
CTTGGAGGTTATTTGGGGGAGGAGTTTTTTGGAAAAGGGACTTTTGAGAGAAGATTCTTC
AGGGACGAGAAGGAGCTTCAGGAATATGAGGCAGCTGAATTGACAAAGACTGAAATGGCC
TTGGCAGATGACGGAACAGTCAATTCTGATGACGAAGACAACTTCTCTAGTGAAACCAGG
AGTCCGGAAGCAGTTTACACTCGAATCATGATGAATGGAGGTAGACTAAATAGATCACAC
ATAAGAAGGTATGTCTCAGTAAGCTCCAATCATCAAGCTCGCCCCAATTCGTTCGCTGAG
TTTTTAAACAAGACATACTCGAGTGATTTGTGA
>ZU_1076_21
ATGGATGCCGACAAGATTGTATTCAAAGTCAATAATCAGGTGGTCTCTCTAAAGCCTGAA
ATTATCGTGGATCAATATGAGTACAAGTACCCGGCCATAAAAGACTTGAAGAAGCCCAGT
ATAACCTTAGGAAAAGCCCCTGACTTGAACAAAGCGTACAAATCAGTTTTATCCGGCATG
AATGCAGCCAAGCTAGACCCTGAAGATGTGTGCTCTTATCTGGCTGCCGCAATGCAGTTC
TTTGAGGGAGCATGTCCTGACGACTGGACCAGTTACGGAATCTTGATAGCTCGAAAGGGA
GATAAGATTACCCCGGATTCTCTTGTGGACATAAGACGTACTAATGTGGAAGGAAATTGG
GCTCTAACAGGGGGCATGGAGTTGACGAGGGACCCCACTGTTTCAGAGCATGCATCTTTG
GTCGGTCTTCTCTTGAGTCTATATAGGTTGAGCAAAATCTCTGGACAGAACACCGGCAAT
TACAAGACAAACATCGCAGATAGAATAGAACAAATTTTTGAGACAGCCCCTTTTGTGAAG
ATAGTAGAACATCATACTTTGATGACAACCCACAAAATGTGCGCTAATTGGAGTACTATA
CCGAACTTCAGATTTCTAGCTGGAGCCTATGACATGTTTTTCTCCCGGATTGAACATCTA
TATTCAGCGATTAGAGTAGGCACAGTTGTCACTGCTTATGAGGACTGCTCAGGACTGGTG
TCGTTTACAGGGTTTATCAAACAGATAAATCTCACTGCGAGAGAAGCACTACTATATTTC
TTCCACAAAAACTTTGAAGAAGAAATAAGGAGAATGTTCGAGCCTGGGCAAGAGACTGCA
GTTCCTCATTCCTATTTCATCCATTTTCGTTCATTGGGCTTGAGCGGGAAATCTCCGTAC
TCATCAAATGCAGTTGGCCACGTTTTCAACCTCATTCACTTTGTCGGATGTTATATGGGT
CAAGTGAGATCTTTGAATGCAACAGTTATTGCCACATGTGCTCCGCATGAGATGTCTGTT
CTTGGAGGTTATTTGGGGGAGGAGTTTTTTGGAAAAGGGACTTTTGAGAGAAGATTCTTC
AGGGACGAGAAGGAGCTTCAGGAATATGAGGCAGCTGAATTGACAAAGACTGAAATGGCC
TTGGCAGATGACGGAACAGTCAATTCTGATGACGAAGACAACTTCTCTAGTGAAACCAGG
AGTCCGGAAGCAGTTTACACTCGAATCATGATGAATGGAGGTAGACTAAAAAGATCACAC
ATAAGAAGGTATGTCTCAGTCAGCTCCAATCATCAAGCTCGCCCCAACTCGTTCGCTGAG
TTTTTAAACAAGACATACTCGAGTGATTCGTGA
>ZU_691_22
ATGGATGCCGACAAGATTGTATTCAAAGTCAATAATCAGGTGGTCTCTCTAAAGCCTGAA
ATTATCGTGGATCAATATGAGTACAAGTACCCGGCCATAAAAGACTTGAAGAAGCCCAGT
ATAACCTTAGGAAAAGCCCCTGACTTGAACAAAGCATACAAATCAGTTTTATCCGGCATG
AATGCAGCCAAGCTAGACCCTGAAGACGTGTGCTCTTATCTGGCTGCCGCAATGCAGTTC
TTTGAGGGAGCATGTCCTGACGACTGGACCAGTTACGGAATCTTGATAGCTCGAAAGGGA
GATAAGATTACCCCGGATTCTCTTGTGGACATAAGACGTACTAATGTGGAAGGAAATTGG
GCTCTAACAGGGGGCATGGAGTTGACGAGGGACCCCACTGTTTCAGAGCATGCATCTTTG
GTCGGTCTTCTCTTGAGTCTATATAGGTTGAGCAAAATCTCTGGACAGAACACCGGCAAT
TACAAGACAAACATCGCAGATAGAATAGAACAAATTTTTGAGACAGCCCCTTTTGTGAAG
ATAGTAGAACATCATACTTTGATGACAACCCACAAAATGTGCGCTAACTGGAGTACTATA
CCGAACTTCAGATTCCTGGCTGGAGCCTATGACATGTTTTTCTCCCGGATTGAACATCTG
TATTCAGCGATTAGAGTAGGCACAGTTGTCACTGCTTATGAGGACTGCTCAGGACTGGTG
TCGTTTACAGGGTTTATCAAACAGATAAACCTCACTGCGAGAGAAGCACTACTATATTTC
TTCCACAAAAACTTTGAAGAAGAAATAAGGAGAATGTTCGAGCCTGGGCAAGAGACTGCA
GTTCCTCATTCCTATTTCATCCATTTTCGTTCATTGGGCTTGAGCGGGAAATCTCCGTAC
TCATCAAATGCAGTTGGCCACGTTTTCAACCTCATTCACTTTGTCGGATGTTATATGGGT
CAAGTGAGATCTTTGAATGCAACAGTTATTGCCACATGTGCTCCGCATGAGATGTCTGTT
CTTGGAGGTTATTTGGGGGAGGAGTTTTTTGGAAAAGGGACTTTTGAGAGAAGATTCTTC
AGGGATGAGAAGGAGCTTCAGGAATATGAGGCAGCTGAATTGACAAAGACTGAAATGGCC
TTGGCAGATGACGGAACAGTCAATTCTGATGACGAAGACAACTTCTCTAGTGAAACCAGG
AGTCCGGAAGCAGTTTACACTCGAATCATGATGAATGGAGGTAGACTAAAAAGATCACAC
ATAAGAAGGTATGTCTCAGTCAGCTCCAATCATCAAGCTCGCCCCAATTCGTTCGCTGAG
TTTTTAAACAAAACATACTCGAGTGATTCGTGA
>ZU_775_22
ATGGATGCCGACAAGATTGTATTCAAAGTCAATAATCAGGTGGTCTCTCTAAAGCCTGAA
ATTATCGTGGATCAGTATGAGTACAAGTACCCGGCCATAAAAGACTTGAAGAAGCCCAGT
ATAACCTTAGGAAAAGCCCCTGACTTGAACAAAGCATACAAATCAGTTTTATCCGGCATG
AATGCAGCCAAGCTAGACCCTGAAGACGTGTGCTCTTATCTGGCTGCCGCAATGCAGTTC
TTTGAGGGAGCATGTCCTGACGACTGGACCAGTTACGGAATCTTGATAGCTCGAAAGGGA
GATAAGATTACCCCGGATTCTCTTGTGGACATAAGACGTACTAATGTGGAAGGAAATTGG
GCTCTAACAGGGGGCATGGAGTTGACGAGGGACCCCACTGTTTCAGAGCATGCATCTTTG
GTCGGTCTTCTCTTGAGTCTATATAGGTTGAGCAAAATCTCTGGACAGAACACCGGCAAT
TACAAGACAAACATCGCAGATAGAATAGAACAAATTTTTGAGACAGCCCCTTTTGTGAAG
ATAGTAGAACATCATACTTTGATGACAACCCACAAAATGTGCGCTAATTGGAGTACTATA
CCGAACTTCAGATTCCTGGCTGGAGCTTATGACATGTTTTTCTCCCGGATTGAACATCTG
TATTCAGCGATTAGAGTAGGCACAGTTGTCACTGCTTATGAGGACTGCTCAGGACTGGTG
TCGTTTACAGGGTTTATCAAACAGATAAATCTCACTGCGAGAGAAGCACTACTATATTTC
TTCCACAAAAACTTTGAAGAAGAAATAAGGAGAATGTTCGAGCCTGGGCAAGAGACTGCA
GTTCCTCATTCCTATTTCATCCATTTTCGTTCATTGGGCTTGAGCGGGAAATCTCCGTAC
TCATCAAATGCAGTTGGCCACGTTTTCAACCTCATTCACTTTGTCGGATGTTATATGGGT
CAAGTGAGATCTTTGAATGCAACAGTTATTGCCACATGTGCTCCGCATGAGATGTCTGTT
CTTGGAGGTTATTTGGGGGAGGAGTTTTTTGGAAAAGGGACTTTTGAGAGAAGATTCTTC
AGGGACGAGAAGGAGCTTCAGGAATATGAGGCAGCTGAATTGACAAAGACTGAAATGGCC
TTGGCAGATGACGGAACAGTCAATTCTGATGACGAAGACAACTTCTCTAGTGAAACCAGG
AGTCCGGAAGCAGTTTACACTCGAATCATGATGAATGGAGGTAGACTAAAAAGATCACAC
ATAAGAAGGTATGTCTCAGTCAGCTCCAATCATCAAGCTCGCCCCAATTCGTTCGCTGAG
TTTTTGAACAAGACATACTCGAGTGACTCGTGA
>ZU_002_22
ATGGATGCCGACAAGATTGTATTCAAAGTCAATAATCAGGTGGTCTCTCTAAAGCCTGAA
ATTATCGTGGATCAATATGAGTACAAGTACCCGGCCATAAAAGACTTGAAGAAGCCCAGT
ATAACCTTAGGAAAAGCCCCTGACTTGAACAAAGCATACAAATCAGTTTTATCCGGCATG
AATGCAGCCAAGCTAGACCCTGAAGACGTGTGCTCTTATCTGGCTGCCGCAATGCAGTTC
TTTGAGGGAGCATGTCCTGACGACTGGACCAGTTACGGAATCTTGATAGCTCGAAAGGGA
GATAAGATTACCCCGGATTCTCTTGTGGACATAAGACGTACTAATGTGGAGGGAAATTGG
GCTCTAACAGGGGGCATGGAGTTGACGAGGGACCCCACTGTTTCAGAGCATGCATCTTTG
GTCGGTCTTCTCTTGAGTCTATATAGGTTGAGCAAAATCTCTGGACAGAACACCGGCAAT
TACAAGACAAACATCGCAGATAGAATAGAACAAATTTTTGAGACAGCCCCTTTTGTGAAG
ATAGTAGAACATCATACTTTGATGACAACCCACAAAATGTGCGCTAACTGGAGTACTATA
CCGAACTTCAGATTCCTGGCTGGAGCTTATGACATGTTTTTCTCCCGGATTGAACATCTG
TATTCAGCGATTAGAGTAGGCACAGTTGTCACTGCTTATGAGGACTGCTCAGGACTGGTG
TCGTTTACAGGGTTTATCAAACAGATAAATCTCACTGCGAGAGAAGCACTACTATATTTC
TTCCACAAAAACTTTGAAGAAGAAATAAGAAGAATGTTCGAGCCTGGGCAAGAGACTGCA
GTTCCTCATTCCTATTTCATCCATTTTCGTTCATTGGGCTTGAGCGGGAAATCTCCGTAC
TCATCAAATGCAGTTGGCCACGTTTTCAACCTCATTCACTTTGTCGGATGTTATATGGGT
CAAGTGAGATCTTTGAATGCAACAGTTATTGCCACATGTGCTCCGCATGAGATGTCTGTT
CTTGGGGGTTATTTGGGGGAGGAGTTTTTTGGAAAAGGGACTTTTGAGAGAAGATTCTTC
AGGGACGAGAAGGAGCTTCAGGAATATGAGGCAGCTGAATTGACAAAGACTGAAATGGCC
TTGGCAGATGACGGAACAGTCAATTCTGATGACGAAGACAACTTCTCTAGTGAAACCAGG
AGTCCGGAAGCAGTTTACACTCGAATCATGATGAATGGAGGTAGACTAAAAAGATCACAC
ATAAGAAGGTATGTCTCAGTCAGCTCCAATCATCAAGCTCGCCCCAACTCGTTCGCTGAG
TTTTTAAACAAGACATACTCGAGTGACTCGTGA
>ZU_204_22
ATGGATGCCGACAAGATTGTATTCAAAGTCAATAATCAGGTGGTCTCTCTAAAGCCTGAA
ATTATCGTGGATCAATATGAGTACAAGTACCCGGCCATAAAAGACTTGAAGAAGCCCAGT
ATAACCTTAGGAAAAGCCCCTGACTTGAACAAAGCATACAAATCAGTTTTATCCGGCATG
AATGCAGCCAAGCTAGACCCTGAAGACGTGTGCTCTTATCTGGCTGCCGCAATGCAGTTC
TTTGAGGGAGCATGTCCTGACGACTGGACCAGTTACGGAATCTTGATAGCTCGAAAGGGA
GATAAGATTACCCCGGATTCTCTTGTGGACATAAGACGTACTAATGTGGAAGGAAATTGG
GCTCTAACAGGGGGCATGGAGTTGACGAGGGACCCCACTGTTTCAGAGCATGCATCTTTG
GTCGGTCTTCTCTTGAGTCTATATAGGTTGAGCAAAATCTCTGGACAGAACACCGGCAAT
TACAAGACAAACATCGCAGATAGAATAGAACAAATTTTTGAGACAGCCCCTTTTGTGAAG
ATAGTAGAACATCATACTTTGATGACAACCCACAAAATGTGCGCTAACTGGAGTACTATA
CCGAACTTCAGATTCCTGGCTGGAGCTTATGACATGTTTTTCTCCCGGATTGAACATCTG
TATTCAGCGATTAGAGTAGGCACAGTTGTCACTGCTTATGAGGACTGCTCAGGACTGGTG
TCGTTTACAGGGTTTATCAAACAGATAAATCTCACTGCGAGAGAAGCACTACTATATTTC
TTCCACAAGAACTTTGAAGAAGAAATAAGAAGAATGTTCGAGCCTGGGCAAGAGACTGCA
GTTCCTCATTCCTATTTCATCCATTTTCGTTCATTGGGCTTGAGCGGGAAATCTCCGTAC
TCATCAAATGCAGTTGGCCACGTTTTCAACCTCATTCACTTTGTCGGATGTTATATGGGT
CAAGTGAGATCTTTGAATGCAACAGTTATTGCCACATGTGCTCCGCATGAGATGTCTGTT
CTTGGGGGTTATTTGGGGGAGGAGTTTTTTGGAAAAGGGACTTTTGAGAGAAGATTCTTC
AGGGACGAGAAGGAGCTTCAGGAATATGAGGCAGCTGAATTGACAAAGACTGAAATGGCC
TTGGCAGATGACGGAACAGTCAATTCTGATGACGAAGACAACTTCTCTAGTGAAACCAGG
AGTCCGGAAGCAGTTTACACTCGAATCATGATGAATGGAGGTAGACTAAAAAGATCACAC
ATAAGAAGGTATGTCTCAGTCAGCTCCAATCATCAAGCTCGCCCCAACTCGTTCGCTGAG
TTTTTAAACAAGACATACTCGAGTGACTCGTGA
>ZU_115_22
ATGGATGCCGACAAGATTGTATTCAAAGTCAATAATCAGGTGGTCTCTCTAAAGCCTGAA
ATTATCGTGGATCAGTATGAGTACAAGTACCCGGCCATAAAAGACTTGAAGAAGCCCAGT
ATAACCTTAGGAAAAGCCCCTGACTTGAACAAAGCATACAAATCAGTTTTATCCGGCATG
AATGCAGCCAAGCTAGACCCTGAAGACGTGTGCTCTTATCTGGCTGCCGCAATGCAGTTC
TTTGAGGGAGCATGTCCTGACGACTGGACCAGTTACGGAATCTTGATAGCTCGAAAGGGA
GATAAGATCACACCGGATTCTCTTGTGGACATAAGACGTACTAATGTGGAAGGAAATTGG
GCTCTAACAGGGGGCATGGAGTTGACGAGGGACCCCACGGTTTCAGAGCATGCATCTTTG
GTCGGTCTTCTCTTGAGTCTATATAGGTTGAGCAAAATCTCTGGACAGAACACCGGCAAT
TACAAGACAAACATCGCAGATAGAATAGAACAAATTTTTGAGACAGCCCCTTTTGTGAAG
ATAGTAGAACATCATACTTTGATGACAACCCACAAAATGTGCGCTAACTGGAGTACTATA
CCGAACTTCAGATTCCTGGCTGGAGCTTATGACATGTTTTTCTCCCGGATTGAACATCTG
TATTCAGCGATTAGAGTAGGCACAGTTGTCACTGCTTATGAGGACTGCTCAGGACTGGTG
TCGTTTACAGGGTTTATCAAACAGATAAATCTCACTGCGAGAGAAGCACTACTATATTTC
TTCCACAAAAACTTTGAAGAAGAAATAAGAAGAATGTTCGAGCCTGGGCAAGAGACTGCA
GTTCCTCATTCCTATTTCATCCATTTTCGTTCATTGGGCTTGAGCGGGAAATCTCCGTAC
TCATCAAATGCAGTTGGCCACGTTTTCAACCTCATTCACTTTGTGGGATGTTATATGGGT
CAAGTGAGATCTTTGAATGCAACAGTTATTGCCACATGTGCTCCGCATGAGATGTCTGTT
CTTGGGGGTTATTTGGGGGAGGAGTTTTTTGGAAAAGGGACTTTTGAGAGAAGATTCTTC
AGGGACGAGAAGGAGCTTCAGGAATATGAGGCAGCTGAATTGACAAAGACTGAAATGGCC
TTGGCAGATGACGGAACAGTCAATTCTGATGACGAAGACAACTTCTCTAGTGAAACCAGG
AGTCCGGAAGCAGTTTACACTCGAATCATGATGAATGGAGGTAGACTAAAAAGATCACAC
ATAAGAAGGTATGTCTCAGTCAGCTCCAATCATCAAGCTCGCCCCAACTCGTTCGCTGAG
TTTTTAAACAAGACATACTCGAGTGACTCGTGA
>ZU_1278_21
ATGGATGCCGACAAGATTGTATTCAAAGTCAATAATCAGGTGGTCTCTCTAAAGCCTGAA
ATTATCGTGGATCAGTATGAGTACAAGTACCCGGCCATAAAAGACTTGAAGAAGCCCAGT
ATAACCTTAGGAAAAGCCCCTGACTTGAACAAAGCATACAAATCAGTTTTATCCGGCATG
AATGCAGCCAAGCTAGACCCTGAAGACGTGTGCTCTTATCTGGCTGCTGCGATGCAGTTC
TTTGAGGGAGCATGTCCCGACGACTGGACCAGTTACGGAATCTTGATAGCTCGAAAGGGA
GATAAGATTACCCCGGATTCTCTTGTGGACATAAGACGTACTAATGTGGAAGGAAATTGG
GCTCTAACAGGGGGCATGGAGTTGACGAGGGACCCCACTGTTTCAGAGCATGCATCTTTG
GTCGGTCTTCTCTTGAGTCTATATAGGTTGAGCAAAATCTCTGGACAGAACACCGGCAAT
TACAAGACAAACATCGCAGATAGAATAGAACAAATTTTTGAGACAGCCCCTTTTGTGAAG
ATAGTAGAACATCATACTTTGATGACAACCCACAAAATGTGCGCTAATTGGAGTACTATA
CCGAACTTTAGATTTCTGGCTGGAGCCTATGACATGTTTTTCTCCCGGATTGAACATCTG
TATTCAGCGATTAGAGTAGGCACAGTTGTCACTGCTTATGAGGACTGCTCAGGACTGGTG
TCGTTCACAGGGTTTATCAAACAGATAAATCTCACTGCGAGAGAAGCACTACTATATTTC
TTCCACAAAAACTTTGAAGAAGAAATAAGAAGAATGTTCGAACCGGGGCAAGAGACTGCA
GTCCCTCATTCCTATTTCATACATTTTCGTTCATTGGGCTTGAGCGGGAAATCTCCGTAC
TCATCAAATGCAGTTGGCCACGTTTTCAACCTCATTCACTTTGTCGGATGTTATATGGGT
CAAGTGAGATCTTTGAATGCAACAGTTATTGCCACATGTGCTCCGCATGAGATGTCTGTT
CTTGGAGGTTATTTGGGGGAGGAGTTTTTTGGAAAAGGGACTTTTGAGAGAAGATTCTTC
AGGGACGAGAAGGAGCTTCAGGAATATGAGGCAGCTGAATTGACAAAGACTGAAATGGCC
TTGGCAGATGACGGAACAGTCAATTCTGATGACGAAGACAACTTCTCTAGTGAAACCAGG
AGTCCGGAAGCAGTTTACACTCGAATCATGATGAATGGAGGTAGACTAAAAAGATCACAC
ATAAGAAGGTATGTCTCAGTCAGCTCCAATCATCAAGCTCGCCCCAATTCGTTCGCTGAG
TTTTTAAACAAGACATACTCGAGTGATTCGTGA
>ZU_664_22
ATGGATGCCGACAAGATTGTATTCAAAGTCAATAATCAGGTGGTCTCTCTAAAGCCTGAA
ATTATCGTGGATCAATATGAGTACAAGTACCCGGCCATAAAAGACTTGAAGAAGCCCAGT
ATAACCTTAGGAAAAGCCCCTGACTTGAACAAAGCGTACAAATCAGTTTTATCCGGCATG
AATGCAGCCAAGCTAGACCCTGAAGATGTGTGCTCTTATCTGGCTGCCGCAATGCAGTTC
TTTGAGGGAGCATGTCCTGACGACTGGACCAGTTACGGAATCTTGATAGCTCGAAAGGGA
GATAAGATTACCCCGGATTCTCTTGTGGACATAAGACGTACTAATGTGGAAGGAAATTGG
GCTCTAACAGGGGGCATGGAGTTGACGAGGGACCCCACTGTTTCAGAGCATGCATCTTTG
GTCGGTCTTCTCTTGAGTCTATATAGGTTGAGCAAAATCTCTGGACAGAACACCGGCAAT
TACAAGACAAACATCGCAGATAGAATAGAACAAATTTTTGAGACAGCCCCTTTTGTGAAG
ATAGTAGAACATCATACTTTGATGACAACCCACAAAATGTGCGCTAACTGGAGTACTATA
CCGAACTTCAGATTCCTGGCTGGAGCCTATGACATGTTTTTCTCCCGGATTGAACATCTG
TATTCAGCGATTAGAGTAGGCACAGTTGTCACTGCTTATGAGGACTGCTCAGGACTGGTG
TCGTTTACAGGGTTTATCAAACAGATAAATCTCACTGCAAGAGAAGCACTACTATATTTC
TTCCACAAAAACTTTGAAGAAGAAATAAGAAGAATGTTTGAGCCGGGGCAAGAGACTGCA
GTTCCTCATTCCTATTTCATCCATTTTCGTTCATTGGGCTTGAGCGGGAAATCTCCGTAC
TCATCAAATGCAGTTGGCCACGTTTTCAACCTCATTCACTTTGTCGGATGTTATATGGGT
CAAGTGAGATCTTTGAATGCAACAGTTATTGCCACATGTGCTCCGCATGAGATGTCTGTT
CTTGGAGGTTATTTGGGGGAGGAGTTTTTTGGAAAAGGGACTTTTGAGAGAAGATTCTTC
AGGGACGAGAAGGAGCTTCAGGAATATGAGGCAGCTGAATTGACAAAGACTGAAATGGCC
TTGGCAGATGACGGAACAGTCAATTCTGATGACGAAGACAACTTCTCTAGTGAAACCAGG
AGTCCGGAAGCAGTTTACACTCGAATCATGATGAATGGAGGTAGACTAAAAAGATCACAC
ATAAGAAGGTATGTCTCAGTCAGCTCCAATCATCAAGCTCGCCCCAATTCGTTTGCTGAG
TTTTTAAACAAGACATACTCGAGTGATTCGTGA
>AB_762_22
ATGGATGCCGACAAGATTGTATTCAAAGTCAATAATCAGGTGGTCTCTCTAAAGCCTGAA
ATTATCGTGGATCAGTATGAGTACAAGTACCCGGCCATAAAAGACTTGAAGAAGCCCAGT
ATAACCTTAGGAAAAGCCCCTGACTTGAACAAAGCATACAAATCAGTTTTATCCGGCATG
AATGCAGCCAAGCTAGACCCTGAAGACGTGTGCTCTTATCTGGCTGCCGCAATGCAGTTC
TTTGAGGGAGCATGTCCTGACGACTGGACCAGTTACGGAATCTTGATAGCTCGAAAGGGA
GATAAGATCACCCCGGATTCTCTTGTGGACATAAGACGTACTAATGTGGAAGGAAATTGG
GCTCTAACAGGGGGCATGGAGTTGACGAGGGACCCCACTGTTTCAGAGCATGCATCTTTG
GTCGGTCTTCTCTTGAGTCTATATAGGTTGAGCAAAATCTCTGGACAGAACACCGGCAAT
TACAAGACAAACATCGCAGATAGAATAGAACAAATTTTTGAGACAGCCCCTTTTGTGAAG
ATAGTAGAACATCATACTTTGATGACAACCCACAAAATGTGCGCTAATTTGAGTACTATA
CCGAACTTCAGATTCCTAGCTGGAGCCTATGACATGTTTTTCTCCCGGATTGAACATCTG
TATTCAGCGATTAGAGTAGGCACAGTTGTCACTGCTTATGAGGACTGCTCAGGACTGGTG
TCGTTTACAGGGTTTATCAAACAGATAAATCTCACTGCGAGAGAAGCACTACTATATTTC
TTCCACAAAAACTTTGAAGAAGAAATAAGAAGAATGTTCGAGCCGGGGCAAGAGACTGCA
GTTCCTCATTCCTATTTCATCCATTTTCGTTCATTGGGCTTGAGCGGGAAATCTCCGTAC
TCATCAAATGCAGTTGGCCACGTTTTCAACCTCATTCACTTTGTCGGATGTTATATGGGT
CAAGTGAGATCTTTGAATGCAACAGTTATTGCCACATGTGCTCCGCATGAGATGTCTGTT
CTTGGAGGTTATTTGGGGGAGGAGTTTTTTGGAAAAGGGACTTTTGAGAGAAGATTCTTC
AGGGACGAGAAGGAGCTTCAGGAATATGAGGCAGCCGAATTGACAAAGACTGAAATGGCC
TTGGCAGATGACGGAACAGTCAATTCTGATGACGAAGACAACTTCTCTAGTGAAACCAGG
AGTCCGGAAGCAGTTTACACTCGAATCATGATGAATGGAGGTAGACTAAAAAGATCACAC
ATAAGAAGGTATGTCTCAGTCAGTTCCAATCATCAAGCTCGCCCCAATTCGTTCGCTGAG
TTTTTAAACAAGACATACTCGAGTGATTCGTGA
>ZU_555_22
ATGGATGCCGACAAGATTGTATTCAAAGTCAATAATCAGGTGGTCTCTCTAAAGCCTGAA
ATTATCGTGGATCAGTATGAGTACAAGTACCCGGCCATAAAAGACTTGAAGAAGCCCAGT
ATAACCTTAGGAAAAGCCCCTGACTTGAACAAAGCATACAAATCAGTTTTATCCGGCATG
AATGCAGCCAAGCTAGACCCTGAAGACGTGTGCTCTTATCTGGCTGCCGCAATGCAGTTC
TTTGAGGGAGCATGTCCCGACGACTGGACCAGTTACGGAATCTTGATAGCTCGAAAGGGA
GATAAGATTACCCCTGATTCTCTTGTGGACATAAGACGTACTAATGTGGAAGGAAATTGG
GCTCTAACAGGGGGCATGGAGTTGACGAGGGACCCCACTGTTTCAGAGCATGCATCTTTG
GTCGGTCTTCTCTTGAGTCTATATAGGTTGAGCAAAATCTCTGGACAGAACACCGGCAAT
TACAAGACAAACATCGCAGATAGAATAGAACAAATTTTTGAGACAGCCCCTTTTGTGAAG
ATAGTAGAACATCATACTTTGATGACAACCCACAAAATGTGCGCTAATTGGAGTACTATA
CCGAACTTCAGATTTCTAGCTGGAGCCTATGACATGTTTTTCTCCCGGATTGAACATCTG
TATTCAGCGATTAGAGTAGGCACAGTTGTCACTGCTTATGAGGACTGCTCAGGACTGGTG
TCGTTTACAGGGTTTATCAAACAGATAAATCTCACTGCGAGAGAAGCACTACTATATTTC
TTCCACAAAAACTTTGAAGGAGAAATAAGAAGAATGTTCGAGCCGGGGCAAGAGACTGCA
GTTCCTCATTCCTATTTCATCCATTTTCGTTCATTGGGCTTGAGCGGGAAATCTCCGTAC
TCATCAAATGCAGTTGGCCACGTTTTCAACCTCATTCACTTTGTCGGATGTTATATGGGT
CAAGTGAGATCTTTGAATGCAACAGTTATTGCCACATGTGCTCCGCATGAGATGTCTGTT
CTTGGAGGTTATTTGGGGGAGGAGTTTTTTGGAAAAGGGACTTTTGAGAGAAGATTCTTC
AGGGACGAGAAGGAGCTTCAGGAATATGAGGCAGCTGAATTGACAAAGACTGAAATGGCC
TTGGCAGATGACGGAACAGTCAATTCTGATGACGAAGACAACTTCTCTAGTGAAACCAGG
AGTCCGGAAGCAGTTTACACTCGAATCATGATGAATGGAGGTAGACTAAAAAGATCACAC
ATAAGAAGGTATGTCTCAGTCAGCTCCAATCATCAAGCTCGCCCCAATTCGTTCGCTGAG
TTTTTAAACAAGACATACTCGAGCGATTCGTGA
>AB_774_22
ATGGATGCCGACAAGATTGTATTCAAAGTCAATAATCAGGTGGTCTCTCTAAAGCCTGAA
ATTATCGTGGATCAGTATGAGTACAAGTACCCGGCCATAAAAGACTTGAAGAAGCCCAGT
ATAACCTTAGGAAAAGCCCCTGACTTGAACAAAGCATACAAATCAGTTTTATCCGGCATG
AATGCAGCCAAGCTAGACCCTGAAGACGTGTGCTCTTATCTGGCTGCCGCAATGCAGTTC
TTTGAGGGAGCATGTCCTGACGACTGGACCAGTTACGGAATCTTGATAGCTCGAAAGGGA
GATAAGATTACCCCGGATTCTCTTGTGGACATAAGACGTACTAATGTGGAAGGAAATTGG
GCTCTAACAGGGGGCATGGAGTTGACGAGGGACCCCACTGTTTCAGAGCATGCATCTTTG
GTCGGTCTTCTCTTGAGTCTATATAGGTTGAGCAAAATCTCTGGACAGAACACCGGCAAT
TACAAGACAAACATCGCAGATAGAATAGAACAAATTTTTGAGACAGCCCCTTTTGTGAAG
ATAGTAGAACATCATACTTTGATGACAACCCACAAAATGTGCGCTAATTGGAGTACTATA
CCGAGCTTCAGATTTCTAGCTGGAGCCTATGACATGTTTTTCTCCCGGATTGAACATCTG
TATTCAGCGATTAGAGTAGGAACAGTTGTCACTGCTTATGAGGACTGCTCAGGACTGGTG
TCGTTTACAGGGTTTATCAAACAGATAAATCTCACTGCGAGAGAAGCACTACTATATTTC
TTCCACAAAAACTTTGAAGAAGAAATAAGAAGAATGTTCGAGCCGGGGCAAGAGACTGCA
GTTCCTCATTCCTATTTCATCCATTTTCGTTCATTGGGCTTGAGCGGGAAATCTCCGTAC
TCATCAAATGCAGTTGGCCACGTTTTCAACCTCATTCACTTTGTCGGATGTTATATGGGT
CAAGTGAGATCTTTGAATGCAACAGTTATTGCCACATGTGCTCCGCATGAGATGTCTGTT
CTTGGGGGTTATTTGGGGGAGGAGTTTTTTGGAAAAGGGACTTTTGAGAGAAGATTCTTC
AGGGACGAGAAGGAACTTCAGGAATATGAGGCAGCTGAATTGACAAAGACTGAAATGGCC
TTGGCAGATGACGGAACAGTCAATTCTGATGACGAAGACAACTTCTCTAGTGAAACCAGG
AGTCCGGAGGCAGTTTACACTCGAATCATGATGAATGGAGGTAGACTAAAAAGATCACAC
ATAAGAAGGTATGTCTCAGTCAGCTCCAATCATCAAGCTCGCCCCAATTCGTTCGCTGAG
TTTTTAAACAAGACATACTCGAGTGATTCGTGA
>ZU_601_22
ATGGATGCCGACAAGATTGTATTCAAAGTCAATAATCAGGTGGTCTCTCTAAAGCCTGAA
ATTATCGTGGATCAGTATGAGTACAAGTACCCGGCCATAAAAGACTTGAAGAAGCCCAGT
ATAACCTTAGGAAAAGCCCCTGACTTGAACAAAGCATACAAATCAGTTTTATCCGGCATG
AATGCAGCCAAGCTAGACCCTGAAGACGTGTGCTCTTATCTGGCTGCCGCAATGCAGTTC
TTTGAGGGAGCATGTCCTGACGACTGGACCAGTTACGGAATCTTGATAGCTCGAAAGGGA
GATAAGATTACCCCGGATTCTCTTGTGGACATAAGACGTACTAATGTGGAAGGAAATTGG
GCTCTAACAGGGGGCATGGAGTTGACGAGGGACCCCACTGTTTCAGAGCATGCATCTTTG
GTCGGTCTTCTCTTGAGTCTATATAGGTTGAGCAAAATCTCTGGACAGAACACCGGCAAT
TACAAGACAAACATCGCAGATAGAATAGAACAAATTTTTGAGACAGCCCCTTTTGTGAAG
ATAGTAGAACATCATACTTTGATGACAACCCACAAAATGTGCGCTAACTGGAGTACTATA
CCGAACTTTAGATTTCTGGCTGGAGCCTATGACATGTTTTTCTCCCGGATTGAACATCTG
TATTCAGCGATTAGAGTAGGCACAGTTGTCACTGCTTATGAGGACTGCTCAGGACTGGTG
TCGTTTACAGGGTTTATCAAACAGATAAATCTCACTGCGAGAGAAGCACTACTATATTTC
TTCCACAAAAACTTTGAAGAAGAAATAAGAAGAATGTTCGAGCCGGGGCAAGAGACTGCA
GTTCCTCATTCCTATTTCATCCATTTTCGTTCATTGGGCTTGAGCGGGAAATCTCCGTAC
TCATCAAATGCAGTTGGCCACGTTTTCAACCTCATTCACTTTGTCGGATGTTATATGGGT
CAAGTGAGATCTTTGAATGCAACAGTTATTGCCACATGTGCTCCGCATGAGATGTCTGTT
CTTGGAGGTTATTTGGGGGAGGAGTTTTTTGGAAAAGGGACTTTTGAGAGAAGATTCTTC
AGGGACGAGAAGGAGCTTCAGGAATATGAGGCAGCTGAATTGACAAAGACTGAAATGGCC
TTGGCAGATGACGGAACAGTCAATTCTGATGACGAAGACAACTTCTCTAGTGAAACCAGG
AGTCCGGAAGCAGTTTACACTCGAATCATGATGAATGGAGGTAGACTAAAAAGATCACAC
ATAAGAAGGTATGTCTCAGTCAGCTCCAATCATCAAGCTCGCCCCAATTCGTTCGCTGAG
TTTTTAAACAAGACATACTCGAGTGATTCGTGA
>ZU_1226_21
ATGGATGCCGACAAGATTGTATTCAAAGTCAATAATCAGGTGGTCTCTCTAAAGCCTGAA
ATTATCGTGGATCAGTATGAGTACAAGTACCCGGCCATAAAAGACTTGAAGAAGCCCAGT
ATAACCTTAGGAAAAGCCCCTGACTTGAACAAAGCATACAAATCAGTTTTATCCGGCATG
AATGCAGCCAAGCTAGACCCTGAAGACGTGTGCTCTTATCTGGCTGCCGCAATGCAGTTC
TTTGAGGGAGCATGTCCTGACGACTGGACCAGTTACGGAATCTTGATAGCTCGAAAGGGA
GATAAGATTACCCCGGATTCTCTTGTGGACATAAGACGTACTAATGTGGAAGGAAATTGG
GCTCTAACAGGGGGCATGGAGTTGACGAGGGACCCCACTGTTTCAGAGCATGCATCTTTG
GTCGGTCTTCTCTTGAGTCTATATAGGTTGAGCAAAATCTCTGGACAGAACACCGGCAAT
TACAAGACAAACATCGCAGATAGAATAGAACAAATTTTTGAGACAGCCCCTTTTGTGAAG
ATAGTAGAACATCATACTTTGATGACAACCCACAAAATGTGCGCTAATTGGAGTACTATA
CCGAACTTTAGATTTCTGGCTGGAGCCTATGACATGTTTTTCTCCCGGATTGAACATCTG
TATTCAGCAATTAGAGTAGGCACAGTTGTCACTGCTTATGAGGACTGCTCAGGACTGGTG
TCGTTTACAGGGTTTATCAAACAGATAAATCTCACTGCGAGAGAAGCACTACTATATTTC
TTCCACAAAAACTTTGAAGAAGAAATAAGAAGAATGTTCGAGCCGGGGCAAGAGACTGCA
GTTCCTCATTCCTATTTCATCCATTTTCGTTCATTGGGCTTGAGCGGGAAATCTCCGTAC
TCATCAAATGCAGTTGGCCACGTTTTCAACCTCATTCACTTTGTCGGATGTTATATGGGT
CAAGTGAGATCTTTGAATGCAACAGTTATTGCCACATGTGCTCCGCATGAGATGTCTGTT
CTTGGAGGTTATTTGGGGGAGGAGTTTTTTGGAAAAGGGACTTTTGAGAGAAGATTCTTC
AGGGACGAGAAGGAGCTTCAGGAATATGAGGCAGCTGAATTGACAAAGACTGAAATGGCC
TTGGCAGATGACGGAACAGTCAATTCTGATGACGAAGACAACTTCTCTAGTGAAACCAGG
AGTCCGGAAGCAGTTTACACTCGAATCATGATGAATGGAGGTAGACTAAAAAGATCACAC
ATAAGAAGGTATGTCTCAGTCAGCTCCAATCATCAAGCTCGCCCCAATTCGTTCGCTGAG
TTTTTAAACAAGACATACTCGAGTGATTCGTGA
>AB_785_22
ATGGATGCCGACAAGATTGTATTCAAAGTCAATAATCAGGTGGTCTCTCTAAAGCCTGAA
ATTATCGTGGATCAGTATGAGTACAAGTACCCGGCCATAAAAGACTTGAAGAAGCCCAGT
ATAACCTTAGGAAAAGCCCCTGACTTGAACAAAGCATACAAATCAGTTTTATCCGGCATG
AATGCAGCCAAGCTAGACCCTGAAGACGTGTGCTCTTATCTGGCTGCCGCAATGCAGTTC
TTTGAGGGAGCATGTCCTGACGACTGGACCAGTTACGGAATCTTGATAGCTCGAAAGGGA
GATAAGATTACCCCGGATTCTCTTGTGGACATAAGACGTACTAATGTGGAAGGAAATTGG
GCTCTAACAGGGGGCATGGAGTTGACGAGGGACCCCACTGTTTCAGAGCATGCATCTTTG
GTAGGTCTTCTCTTGAGTCTATATAGGTTGAGCAAAATCTCTGGACAGAACACCGGCAAT
TACAAGACAAACATCGCAGATAGAATAGAACAAATTTTTGAGACAGCCCCTTTTGTGAAG
ATAGTAGAACATCATACTTTGATGACAACCCACAAAATGTGCGCTAATTGGAGTACTATA
CCGAACTTTAGATTTCTGGCTGGAGCCTATGACATGTTTTTCTCCCGGATTGAACATCTG
TATTCAGCGATTAGAGTAGGCACAGTTGTCACTGCTTATGAGGACTGCTCAGGACTGGTG
TCGTTTACAGGGTTTATCAAACAGATAAATCTCACTGCGAGAGAAGCACTACTATATTTC
TTCCACAAAAACTTTGAAGAAGAAATAAGAAGAATGTTCGAGCCGGGGCAAGAGACTGCA
GTTCCTCATTCCTATTTCATCCATTTTCGTTCATTGGGCTTGAGCGGGAAATCTCCGTAC
TCATCAAATGCAGTTGGCCACGTTTTCAACCTCATTCACTTTGTCGGATGTTATATGGGT
CAAGTGAGATCTTTGAATGCAACAGTTATTGCCACATGTGCTCCGCATGAGATGTCTGTT
CTTGGAGGTTATTTGGGGGAGGAGTTTTTTGGAAAAGGGACTTTTGAGAGAAGATTCTTC
AGGGACGAGAAGGAGCTTCAGGAATATGAGGCAGCTGAATTGACAAAGACTGAAATGGCC
TTGGCAGATGACGGAACAGTCAATTCTGATGACGAAGACAACTTCTCTAGTGAAACCAGG
AGTCCGGAAGCAGTTTACACTCGAATCATGATGAATGGAGGTAGACTAAAAAGATCACAC
ATAAGAAGGTATGTCTCAGTCAGCTCCAATCATCAAGCTCGCCCCAATTCGTTCGCTGAG
TTTTTAAACAAGACATACTCGAGTGATTCGTGA
>AB_772_22
ATGGATGCCGACAAGATTGTATTCAAAGTCAATAATCAGGTGGTCTCTCTAAAGCCTGAA
ATTATCGTGGATCAGTATGAGTACAAGTACCCGGCCATAAAAGACTTGAAGAAGCCCAGT
ATAACCTTAGGAAAAGCCCCTGACTTGAACAAAGCATACAAATCAGTTTTATCCGGCATG
AATGCAGCCAAGCTAGACCCTGAAGACGTGTGCTCTTATCTGGCTGCCGCAATGCAGTTC
TTTGAGGGAGCATGTCCTGACGACTGGACCAGTTACGGAATCTTGATAGCTCGAAAGGGA
GATAAGATTACCCCGGATTCTCTTGTGGACATAAGACGTACTAATGTGGAAGGAAATTGG
GCTCTAACAGGGGGCATGGAGTTGACGAGGGACCCCACTGTTTCAGAGCATGCATCTTTG
GTCGGTCTTCTCTTGAGTCTATATAGGTTGAGCAAAATCTCTGGACAGAACACCGGCAAT
TACAAGACAAACATCGCAGATAGAATAGAACAAATTTTTGAGACAGCCCCTTTTGTGAAG
ATAGTAGAACATCATACTTTGATGACAACCCACAAAATGTGCGCTAATTGGAGTACTATA
CCGAACTTTAGATTTCTAGCTGGAGCCTATGACATGTTTTTCTCCCGGATTGAACATCTG
TATTCAGCGATTAGAGTAGGCACAGTTGTCACTGCTTATGAGGACTGCTCAGGACTGGTG
TCGTTTACAGGGTTTATCAAACAGATAAATCTCACTGCGAGAGAAGCACTACTATATTTC
TTCCACAAAAACTTTGAAGAAGAAATAAGAAGAATGTTCGAGCCGGGGCAAGAGACTGCA
GTTCCTCATTCCTATTTCATCCATTTTCGTTCATTGGGCTTGAGCGGGAAATCTCCGTAC
TCATCAAATGCAGTTGGCCACGTTTTCAACCTCATTCACTTTGTCGGATGTTATATGGGT
CAAGTGAGATCTTTGAATGCAACAGTTATTGCCACATGTGCTCCGCATGAGATGTCTGTT
CTTGGAGGTTATTTGGGGGAGGAGTTTTTTGGAAAAGGGACTTTTGAGAGAAGATTCTTC
AGGGACGAGAAGGAGCTTCAGGAATATGAGGCAGCTGAATTGACAAAGACTGAAATGGCC
TTGGCAGATGACGGAACAGTCAATTCTGATGACGAAGACAACTTCTCTAGTGAAACCAGG
AGTCCGGAGGCAGTTTACACTCGAATCATGATGAATGGAGGTAGACTAAAAAGATCACAC
ATAAGAAGGTATGTCTCAGTCAGCTCCAATCATCAAGCTCGCCCCAATTCGTTCGCTGAG
TTTTTAAACAAGACATACTCGAGTGATTCGTGA
>ZU_1218_21
ATGGATGCCGACAAGATTGTATTCAAAGTCAATAATCAGGTGGTCTCTCTAAAGCCTGAA
ATTATCGTGGATCAGTATGAGTACAAGTACCCGGCCATAAAAGACTTGAAGAAGCCCAGT
ATAACCTTAGGAAAAGCCCCTGACTTGAACAAAGCATACAAATCAGTTTTATCCGGCATG
AATGCAGCCAAGCTAGACCCTGAAGACGTGTGCTCTTATCTGGCTGCTGCAATGCAGTTC
TTTGAGGGAGCATGTCCTGACGACTGGATCAGTTACGGAATCTTGATAGCTCGAAAGGGA
GATAAGATTACCCCGGATTCTCTTGTGGACATAAGACGTACTAATGTGGAAGGAAATTGG
GCTCTAACAGGGGGCATGGAGTTGACGAGGGACCCCACCGTTTCAGAGCATGCATCTTTG
GTCGGTCTTCTCTTGAGTCTATATAGGTTGAGCAAAATCTCTGGACAGAACACCGGCAAT
TACAAGACAAACATCGCAGATAGAATAGAACAAATTTTTGAGACAGCCCCTTTTGTGAAG
ATAGTAGAACATCATACTTTGATGACAACCCACAAAATGTGCGCTAACTGGAGTACTATA
CCGAACTTTAGATTCCTGGCTGGAGCCTATGACATGTTTTTCTCCCGGATTGAACATCTG
TATTCAGCGATTAGAGTTGGCACAGTTGTCACTGCTTATGAGGACTGCTCAGGACTGGTG
TCGTTTACAGGGTTTATCAAACAGATAAATCTCACTGCGAGAGAAGCACTACTATATTTC
TTCCACAAAAACTTTGAAGAAGAAATAAGAAGAATGTTCGAGCCGGGGCAAGAGACTGCA
GTTCCTCATTCCTATTTCATCCATTTTCGTTCATTGGGCTTGAGCGGGAAATCTCCGTAC
TCATCAAATGCAGTTGGCCACGTTTTCAACCTCATTCACTTTGTCGGATGTTATATGGGT
CAAGTGAGATCTTTGAATGCAACAGTTATTGCCACATGTGCTCCGCATGAGATGTCTGTT
CTTGGAGGTTATTTGGGGGAGGAGTTTTTTGGAAAAGGGACTTTTGAGAGAAGATTCTTC
AGGGACGAGAAGGAGCTTCAGGAATATGAGGCAGCTGAATTGACAAAGACTGAAATGGCC
TTGGCAGATGACGGAACAGTCAATTCTGATGACGAAGACAACTTCTCTAGTGAAACCAGG
AGTCCGGAAGCAGTTTACACTCGAATCATGATGAATGGAGGTAGACTAAAAAGATCACAC
ATAAGAAGGTATGTCTCAGTCAGCTCCAATCATCAAGCTCGCCCCAATTCGTTCGCTGAG
TTTTTAAATAAGACATACTCGAGTGATTCGTGA
>AB_457_22
ATGGATGCCGACAAGATTGTATTTAAAGTCAATAATCAGGTGGTCTCTCTAAAGCCTGAA
ATTATCGTGGATCAGTATGAGTACAAGTACCCGGCCATAAAAGACTTGAAAAAGCCCAGT
ATAACCTTAGGAAAAGCCCCTGACTTGAACAAAGCATACAAATCAGTTTTATCCGGCATG
AATGCAGCCAAGCTAGACCCTGAAGACGTGTGCTCTTATCTGGCTGCCGCAATGCAGTTC
TTTGAGGGAGCATGTCCTGACGACTGGACCAGTTACGGAATCTTGATAGCTCGAAAGGGA
GATAAGAGCACCCCGGATTCTCTTGTGGACATAAGACGTACTAATGTGGAAGGAAATTGG
GCTCTAACAGGGGGCATGGAGTTGACGAGGGACCCCACGGTTTCAGAGCATGCATCTTTG
GTCGGTCTTCTCTTGAGTCTATATAGGTTGAGCAAAATCTCTGGACAGAACACCGGCAAT
TACAAGACAAACATCGCAGATAGAATAGAACAATTTTTTGAGACAGCCCCTTTTGTGAAG
ATAGTAGAACATCATACTTTGATGACAACCCACAAAATGTGCGCTAACTGGAGTACTATA
CCGAACTTTAGATTTCTAGCTGGAGCCTATGACATGTTTTTCTCCCGGATTGAACATCTG
TATTCAGCGATTAGAGTAGGCACAGTTGTCACTGCTTATGAGGACTGCTCAGGACTGGTG
TCGTTTACAGGGTTTATCAAACAGATAAATCTCACTGCGAGAGAAGCACTACTATATTTC
TTCCACAAAAACTTTGAAGAAGAAATAAGAAGAATGTTCGAGCCGGGGCAAGAGACTGCA
GTTCCTCATTCCTATTTCATCCATTTTCGTTCCTTGGGCTTGAGCGGGAAATCTCCGTAC
TCATCAAATGCAGTTGGCCACGTTTTCAACCTCATTCACTTTGTCGGATGTTATATGGGT
CAAGTGAGATCTTTGAATGCAACAGTTATTGCCACGTGTGCTCCGCATGAGATGTCTGTT
CTTGGGGGTTATTTGGGGGAGGAGTTCTTTGGAAAAGGGACTTTTGAGAGAAGATTCTTC
AGGGACGAGAAGGAGCTTCAGGAATATGAAGCAGCTGAATTGACAAAGACTGAAATGGCC
TTGGCAGATGACGGAACAGTCAATTCTGATGACGAAGACAACTTCTCTAGTGAAACCAGG
AGTCCGGAAGCAGTTTACACTCGAATCATGATGAATGGAGGTAGACTAAAAAGATCACAC
ATAAGAAGGTATGTCTCAGTAAGCTCCAATCATCAAGCTCGCCCCAATTCGTTCGCTGTG
TTTTTAAACAAGACATACTCGAGTGATTCATGA
>ZU_327_22
ATGGATGCCGACAAGATTGTATTCAAAGTCAATAATCAGGTGGTCTCTCTAAAGCCTGAA
ATTATCGTGGATCAGTATGAGTACAAGTACCCGGCCATAAAAGACTTGAAGAAGCCCAGT
ATAACCTTAGGAAAAGCCCCTGACTTGAACAAAGCATACAAATCAGTTTTATCCGGCATG
AATGCAGCCAAGCTAGACCCTGAAGACGTGTGCTCTTATCTGGCTGCCGCAATGCAGTTC
TTTGAGGGAGCATGTCCTGACGACTGGACCAGTTACGGAATCTTGATAGCTCGAAAGGGA
GATAAGATCACCCCGGATTCTCTTGTGGACATAAGACGTACTAATGTGGAAGGAAATTGG
GCTCTAACAGGGGGCATGGAGTTGACGAGGGACCCCACGGTTGCAGAGCATGCATCTTTG
GTCGGTCTTCTCTTGAGTCTATATAGGTTGAGCAAAATCTCTGGACAGAACACCGGCAAT
TACAAGACAAACATCGCAGATAGAATAGAACAAATTTTTGAGACAGCCCCTTTTGTGAAG
ATAGTAGAACATCATACTTTGATGACAACCCACAAAATGTGCGTTAACTGGAGTACTATA
CCGAACTTCAGATTCCTGGCTGGAGCTTATGACATGTTTTTCTCCCGGATTGAACATCTG
TATTCAGCGATTAGAGTAGGCACAGTTGTCACTGCTTATGAGGACTGCTCAGGACTGGTG
TCGTTTACAGGGTTTATCAAACAGATAAATCTCACTGCGAGAGAAGCACTAATATATTTC
TTCCACAAAAACTTTGAAGAAGAAATAAGAAGAATGTTCGAGCCGGGGCAAGAGACTGCA
GTTCCTCATTCCTATTTCATCCATTTTCGTTCCTTGGGCTTGAGCGGGAAATCTCCGTAC
TCATCAAATGCAGTTGGCCACGTTTTCAACCTCATTCACTTTGTCGGATGTTATATGGGT
CAAGTGAGATCTTTGAATGCAACAGTTATTGCCACATGTGCTCCGCATGAGATGTCTGTT
CTTGGGGGTTATTTGGGGGAGGAGTTCTTTGGAAAAGGGACTTTCGAGAGAAGATTCTTC
AGGGACGAGAAGGAGCTTCAGGAATATGAGGCAGCTGAATTGACAAAGACTGAAACGGCC
TTGGCAGATGACGGAACAGTCAATTCTGATGACGAAGACAACTTCTCTAGTGAAACCAGG
AGTCCGGAAGCAGTTTACACTCGAATCATGATGAATGGAGGTAGACTAAAAAGATCACAC
ATAAGAAGGTATGTCTCAGTCAGCTCCAATCATCAAGCTCGCCCCAATTCGTTCGCTGAG
TTTTTAAACAAGACATACTCGAGTGACTCATGA
>P199_02
ATGGATGCCGACAAGATTGTATTCAAAGTCAATAATCAGGTGGTCTCTCTAAAGCCTGAA
ATTATCGTGGATCAGTATGAGTACAAGTACCCGGCTATAAAAGGCTCGAAGAAGCCCAGT
ATAACCTTAGGAAAAGCCCCTGACTTGAACAAAGCATACAAATCAGTTTTATCCGGCATG
AATGCAGCCAAGCTAGACCCTGAAGACGTGTGCTCTTATCTGGCTGCCGCAATGCAGTTC
TTTGAGGGAGCATGTCCTGACGACTGGACCAGTTACGGAATCTTGATAGCTCGAAAGGGA
GATAAGATCACCCCGGATTCTCTTGTGGACATAAGACGTACTAATGTGGAAGGAAATTGG
GCTCTAACAGGGGGCATGGAGTTGACGAGGGACCCCACGGTTTCAGAGCATGCATCTTTG
GTCGGTCTTCTCTTGAGTCTAAATAGGTTGAGCAAAATCTCTGGACAGAACACCGGCAAT
TACAAGACAAACATCGCAGATAGAATAGAACAAATTTTTGAGACAGCCCCTTTTGTGAAG
ATAGTAGAACATCATACTTTGATGACAACCCACAAAATGTGCGCTAATTGGAGTACTATA
CCGAACTTCAGATTCCTAGCTGGAGCCTATGACATGTTTTTCTCCCGGATTGAACATCTG
TATTCAGCGATTAGAGTAGGCACAGTTGTCACTGCTTATGAGGACTGCTCAGGACTGGTG
TCGTTTACAGGGTTTATCAAACAGATAAATCTCACTGCGAGAGAAGCACTACTATATTTC
TTCCACAAAAACTTTGAAGAAGAAATAAGAAGAATGTTCGAGCCGGGGCAAGAGACTGCA
GTTCCTCATTCCTATTTCATCCATTTTCGTTCCTTGGGCTTGAGCGGGAAATCTCCGTAC
TCATCAAATGCAGTTGGCCACGTTTTCAACCTCATTCACTTTGTCGGATGTTATATGGGT
CAAGTGAGATCTTTGAATGCAACAGTTATTGCCACATGTGCTCCGCATGAGATGTCTGTT
CTTGGGGGTTATTTAGGGGAGGAGTTCTTTGGAAAAGGGACTTTTGAGAGAAGATTCTTC
AGGGACGAGAAGGAGCTTCAGGAATATGAGGCAGCTGAATTGACAAAGACTGAAATGGCC
TTGGCAGATGACGGAACAGTCAATTCTGATGACGAAGACAACTTCTCTAGTGAAACCAGG
AGTCCGGAAGCAGTTTACACTCGAATCATGATGAATGGAGGTAGACTAAAAAGATCACAC
ATAAGAAGGTATGTCTCAGTCAGCTCCAATCATCAAGCTCGCCCCAATTCGTTCGCTGAG
TTTTTAAACAAGACATACTCGAGTGATTCATGA
>P198_02
ATGGATGCCGACAAGATTGTATTTAAAGTCAATAATCAGGTGGTCTCTCTAAAGCCTGAG
ATTATCGTGGATCAGTATGAGTACAAGTACCCGGCCATAAAAGACTTGAAGAAGCCCAGT
ATAACCTTAGGAAAAGCCCCTGACTTGAACAAAGCATACAAATCAGTTTTATCCGGCATG
AATGCAGCCAAGCTAGACCCTGAAGACGTGTGCTCTTATCTGGCTGCCGCAATGCAGTTC
TTTGAGGGAGCATGTCCTGACGACTGGACCAGTTACGGAATCTTGATAGCTCGAAAGGGA
GATAAGATCACCCCGGATTCTCTTGTGGACATAAGACGTACTAATGTGGAAGGAAATTGG
GCTCTAACAGGGGGCATGGAGTTGACGAGGGACCCCACGGTTTCAGAGCATGCATCTTTG
GTCGGTCTTCTCTTGAGTCTATATAGGTTGAGCAAAATCTCTGGACAGAACACCGGCAAT
TACAAGACAAACATCGCAGATAGAATAGAACAAATTTTTGAGACAGCCCCTTTTGTGAAG
ATAGTAGAACATCATACTTTGATGACAACCCACAAAATGTGCGCTAATTGGAGTACTATA
CCGAACTTTAGATTCCTGGCTGGAGCCTATGACATGTTTTTCTCCCGGATTGAACATCTG
TATTCAGCGATTAGAGTAGGCACAGTTGTCACTGCTTATGAGGACTGCTCAGGACTGGTG
TCGTTTACAGGGTTTATCAAACAGATAAATCTCACTGCGAGAGAAGCACTACTATATTTC
TTCCACAAAAACTTTGAAGAAGAAATAAGAAGAATGTTCGAGCCGGGGCAAGAGACTGCA
GTTCCTCATTCCTATTTCATCCATTTTCGTTCCTTGGGCTTGAGCGGGAAATCTCCGTAC
TCATCAAATGCAGTTGGCCACGTTTTCAACCTCATTCACTTTGTCGGGTGTTATATGGGT
CAAGTGAGATCTTTGAATGCAACAGTTATTGCCACATGTGCTCCGCATGAGATGTCTGTT
CTTGGGGGTTATTTGGGGGAGGAGTTCTTTGGAAAAGGGACTTTTGAGAGAAGATTCTTC
AGGGACGAGAAGGAACTTCAGGAATATGAGGCAGCTGAATTGACAAAGACTGAAATGGCC
TTGGCAGATGACGGAACAGTCAATTCTGATGACGAAGACAACTTCTCTAGTGAAACCAGG
AGTCCGGAAGCAGTTTACACTCGAATCATGATGAATGGAGGTAGACTAAAAAGATCACAC
ATAAGAAGGTATGTCTCAGTCAGCTCCAATCATCAAGCTCGCCCCAATTCGTTCGCTGAG
TTTTTAAACAAGACATACTCGAGTGATTCATGA
>ZU_514_22
ATGGATGCCGACAAGATTGTATTCAAAGTCAATAATCAGGTGGTCTCTCTAAAGCCTGAA
ATTATCGTGGATCAGTATGAGTACAAGTACCCGGCCATAAAAGACTTGAAGAAGCCCAGT
ATAACCTTAAGAAAAGCCCCTGACTTGAACAAAGCATACAAATCAGTTTTATCCGGCATG
AATGCAGCCAAGCTAGACCCTGAAGACGTGTGCTCTTATCTGGCTGCCGCAATGCAGTTC
TTTGAGGGAGCATGTCCCGACGACTGGACCAGTTACGGAATCTTGATAGCTCGAAAGGGA
GATAAGATTACCCCGGATTCTCTTGTGGACATAAGACGTACTAATGTGGAAGGAAATTGG
GCTCTAACAGGGGGCATGGAGTTGACGAGGGACCCCACTGTTTCAGAGCATGCATCTTTG
GTCGGTCTTCTCTTGAGTCTATATAGGTTGAGCAAAATCTCTGGACAGAACACCGGCAAT
TACAAGACAAACATCGCAGATAGAATAGAACAAATTTTTGAGACAGCCCCTTTTGTGAAG
ATAGTAGAACATCATACTTTGATGACAACCCACAAAATGTGCGCTAACTGGAGTACTATA
CCGAACTTTAGATTTCTAGCTGGAGCCTATGACATGTTTTTCTCCCGGATTGAACATCTG
TATTCAGCGATTAGAGTAGGCACAGTTGTCACTGCTTATGAGGACTGCTCAGGACTGGTG
TCGTTTACAGGGTTTATCAAACAGATAAATCTCACTGCGAGAGAAGCACTACTATATTTC
TTCCACAAAAACTTCGAAGAAGAAATAAGAAGAATGTTCGAGCCGGGGCAAGAGACTGCA
GTTCCTCATTCCTATTTCATCCATTTTCGTTCCTTGGGCTTGAGCGGGAAATCTCCGTAC
TCATCAAATGCAGTTGGCCACGTTTTCAACCTCATTCACTTTGTCGGATGTTATATGGGT
CAAGTGAGATCTTTGAATGCAACAGTTATTGCCGCATGTGCTCCGCATGAGATGTCTGTT
CTTGGGGGTTATTTGGGGGAGGAGTTTTTTGGAAAAGGGACTTTTGAGAGAAGATTCTTC
AGGGACGAGAAGGAGCTTCAGGAATATGAGGCAGCTGAATTGACAAAGACTGAAATGGCC
TTGGCAGATGACGGAACAGTCAATTCTGATGACGAAGACAACTTCTCTAGTGAAACCAGG
AGTCCGGAATCAGTTTACACTCGAATCATGATGAATGGAGGTAGACTAAAAAGATCACAC
ATAAGAAGGTATGTCTCAGTCAGCTCCAATCATCAAGCTCGCCCCAATTCGTTCGCTGAG
TTTTTAAACAAGACATACTCGAGTGATTCATGA
>AB_486_22
ATGGATGCCGACAAGATTGTATTCAAAGTCAATAATCAGGTGGTCTCTCTAAAGCCTGAA
ATTATCGTGGATCAGTATGAGTACAAGTACCCGGCCATAAAAGACTTGAAGAAGCCCAGT
ATAACCTTAGGAAAAGCCCCTGACTTGAACAAAGCATACAAATCAGTTTTATCCGGCATG
AATGCAGCCAAGCTAGACCCTGAAGACGTGTGCTCTTATCTGGCTGCCGCAATGCAGTTC
TTTGAGGGAGTATGTCCTGACGACTGGACCAGTTACGGAATCTTGATAGCTCGAAAGGGA
GATAAGATCACCCCGGATTCTCTTGTGGACATAAGACGTACTAATGTGGAAGGAAATTGG
GCTCTAACAGGGGGTATGGAGTTGACGAGGGACCCCACGGTTTCAGAGCATGCATCTTTG
GTCGGTCTTCTCTTGAGTCTATATAGGTTGAGCAAAATCTCTGGACAGAACACCGGCAAT
TACAAGACAAACATCGCAGATAGAATAGAACAAATTTTTGAGACAGCCCCTTTTGTGAAG
ATAGTAGAACATCATACTTTGATGACAACCCACAAAATGTGCGCTAATTGGAGTACTATA
CCGAACTTTAGATTTCTAGCTGGAGCCTATGACATGTTTTTCTCCCGGATTGAACATCTG
TATTCAGCGATTAGAGTAGGCACAGTTGTCACTGCTTATGAGGACTGCTCAGGACTGGTG
TCGTTTACAGGGTTTATCAAACAGATAAATCTCACTGCGAGAGAGGCATTACTATATTTC
TTCCACAAAAACTTCGAAGAAGAAATAAGAAGAATGTTCGAGCCGGGGCAAGAGACTGCA
GTTCCTCATTCCTATTTCATCCATTTTCGTTCCTTGGGCTTGAGCGGGAAATCTCCGTAC
TCATCAAATGCAGTTGGCCACGTTTTCAACCTCATTCACTTTGTCGGATGTTATATGGGT
CAAGTGAGATCTTTGAATGCAACAGTTATTGCCACATGTGCTCCGCATGAGATGTCTGTT
CTTGGGGGTTATTTGGGGGAGGAGTTCTTTGGAAAAGGGACTTTTGAGAGAAGATTCTTC
AGGGACGAGAAAGAGCTTCAGGAATATGAGGCAGCTGAATTGACAAAGACTGAAATGGCC
TTGGCAGATGACGGAACAGTCAATTCTGATGACGAAGACAACTTCTCTAGTGAAACCAGG
AGTCCGGAAGCAGTTTACACTCGAATCATGATGAATGGAGGTAGACTAAAAAGATCACAC
ATAAGAAGGTATGTCTCAGTCAGCTCCAATCATCAAGCTCGCCCCAATTCGTTCGCTGAG
TTTTTGAACAAGACATACTCGAGTGATTCATGA
>ZU_1305_21
ATGGATGCCGACAAGATTGTATTCAAAGTCAATAATCAGGTGGTCTCTCTAAAGCCTGAA
ATTATCGTGGATCAGTATGAGTACAAGTACCCGGCCATAAAAGACTTGAAGAAGCCCAGT
ATAACCTTAGGAAAAGCCCCTGACTTGAACAAAGCATACAAATCAGTTTTATCCGGCATG
AATGCAGCCAAGCTAGACCCTGAAGACGTGTGCTCTTATCTGGCTGCCGCAATGCAGTTC
TTTGAGGGAGCATGTCCTGACGACTGGACCAGTTACGGAATCTTGATAGCTCGAAAGGGA
GATAAGATCACCCCGGATTCTCTTGTGGACATAAGACGTACTAATGTGGAAGGAAATTGG
GCTCTAACAGGGGGCATGGAGTTGACGAGGGACCCCACGGTTGCAGAGCATGCATCTTTG
GTCGGTCTTCTCTTGAGTCTATATAGGTTGAGCAAAATCTCTGGACAGAACACCGGCAAT
TACAAGACAAACATCGCAGATAGAATAGAACAAATTTTTGAGACAGCCCCTTTTGTGAAG
ATAGTAGAACATCATACTTTGATGACAACCCACAAAATGTGCGCTAATTGGAGTACTATA
CCGAACTTTAGATTTCTGGCTGGAGCCTATGACATGTTTTTCTCCCGGATTGAACATCTG
TATTCAGCAATTAGAGTAGGCACAGTTGTCACTGCTTATGAGGACTGCTCAGGACTGGTG
TCGTTTACAGGGTTTATCAAACAGATAAATCTCACTGCGAGAGAAGCACTACTATATTTC
TTCCACAAAAACTTTGAAGAAGAAATAAGAAGAATGTTCGAGCCGGGGCAAGAGACTGCA
GTTCCTCATTCCTATTTCATCCATTTTCGTTCCTTGGGCTTGAGCGGGAAATCTCCGTAC
TCATCAAATGCAGTTGGCCACGTTTTCAACCTCATTCACTTTGTCGGATGTTATATGGGT
CAAGTGAGATCTTTGAATGCAACAGTTATTGCCACATGTGCTCCGCATGAGATGTCTGTT
CTTGGGGGTTATTTGGGGGAGGAGTTCTTTGGAAAAGGGACTTTCGAGAGAAGATTCTTC
AGGGACGAGAAGGAGCTTCAGGAATATGAGGCAGCTGAATTGACAAAGACTGAAATGGCC
TTGGCAGATGACGGAACAGTCAATTCTGATGACGAAGACAACTTCTCTAGTGAAACCAGG
AGTCCGGAAGCAGTTTACACTCGAATCATGATGAATGGAGGTAGACTAAAAAGATCACAC
ATAAGAAGGTATGTCTCAGTCAGCTCCAATCATCAAGCTCGCCCCAATTCGTTCGCTGAG
TTTTTAAACAAGACATACTCGAGTGATTCATAA
>AB_775_22
ATGGATGCCGACAAGATTGTATTCAAAGTCAATAATCAGGTGGTCTCTCTAAAGCCTGAA
ATTATCGTGGATCAGTATGAGTACAAGTACCCGGCCATAAAAGACTTGAAGAAGCCCAGT
ATAACCTTAGGAAAAGCCCCTGACTTGAACAAAGCATACAAATCAGTTTTATCCGGCATG
AATGCAGCCAAGCTAGACCCTGAAGACGTGTGCTCTTATCTGGCTGCCGCAATGCAGTTC
TTTGAGGGAGCATGTCCTGACGACTGGACCAGTTATGGAATCTTGATAGCTCGAAAGGGA
GATAAGATCACCCCGGATTCTCTTGTGGACATAAGACGTACTAATGTGGAAGGAAATTGG
GCTCTAACAGGGGGTATGGAGTTGACGAGGGACCCCACGGTTTCAGAGCATGCATCTTTG
GTCGGTCTTCTCTTGAGTCTATATAGGTTGAGCAAAATCTCTGGACAGAACACCGGCAAT
TACAAGACAAACATCGCAGATAGAATAGAACAAATTTTTGAGACAGCCCCTTTTGTGAAG
ATAGTAGAACATCATACTTTGATGACAACCCACAAAATGTGCGCTAATTGGAGTACTATA
CCGAACTTTAGATTTCTAGCTGGAGCCTATGACATGTTTTTCTCCCGGATTGAACATCTG
TATTCAGCGATTAGAGTAGGCACAGTTGTCACTGCTTATGAGGACTGCTCAGGACTGGTG
TCGTTCACAGGGTTTATCAAACAGATAAATCTCACGGCGAGAGAAGCACTACTATATTTC
TTCCACAAAAACTTCGAAGAAGAAATAAGAAGAATGTTCGAGCCGGGGCAAGAGACTGCA
GTTCCTCATTCCTATTTCATCCATTTTCGTTCCTTGGGCTTGAGCGGGAAATCTCCGTAC
TCATCAAATGCAGTTGGCCACGTTTTCAACCTCATTCACTTTGTCGGATGTTATATGGGT
CAAGTGAGATCTTTGAATGCAACAGTCATTGCCACATGTGCTCCGCATGAGATGTCTGTT
CTTGGGGGTTATTTGGGGGAGGAGTTCTTTGGAAAAGGGACTTTCGAGAGAAGATTCTTC
AGGGACGAGAAGGAGCTTCAGGAATATGAGGCAGCTGAATTGACAAAGACTGAAATGGCC
TTGGCAGATGACGGAACAGTCAATTCTGATGACGAAGACAACTTCTCTAGTGAAACCAGG
AGTCCGGAAGCAGTTTACACTCGAATCATGATGAATGGAGGTAGACTAAAAAGATCACAC
ATAAGAAGGTATGTCTCAGTCAGCTCCAATCATCAAGCTCGCCCCAATTCGTTCGCTGAG
TTTTTAAACAAGACATACTCGAGTGATTCATGA
>AB_480_22
ATGGATGCCGACAAGATTGTATTCAAAGTCAATAATCAGGTGGTCTCTCTAAAGCCTGAA
ATTATCGTGGATCAGTATGAGTACAAGTACCCGGCCATAAAAGACTTGAAGAAGCCCAGT
ATAACCTTAGGAAAAGCCCCTGACTTGAACAAAGCATACAAATCAGTTTTATCCGGCATG
AATGCAGCCAAGCTGGACCCTGAAGACGTGTGCTCTTATCTGGCTGCCGCAATGCAGTTC
TTTGAGGGAGTATGTCCTGACGACTGGACCAGTTACGGAATCTTGATAGCTCGAAAGGGA
GATAAGATCACCCCGGATTCTCTTGTGGACATAAGACGTACTAATGTGGAAGGAAATTGG
GCTCTAACAGGGGGCATGGAGTTGACGAGGGACCCCACGGTTTCAGAGCATGCATCTTTG
GTCGGTCTTCTCTTGAGTCTATATAGGTTGAGCAAAATCTCTGGACAGAACACCGGCAAT
TACAAGACAAACATCGCAGATAGAATAGAACAAATTTTTGAGACAGCCCCTTTTGTGAAG
ATAGTAGAACATCATACTTTGATGACAACCCACAAAATGTGCGCTAATTGGAGTACTATA
CCGAACTTTAGATTCCTAGCTGGAGCCTATGACATGTTTTTCTCCCGGATTGAACATCTG
TATTCAGCGATTAGAGTAGGCACAGTTGTCACTGCTTATGAGGACTGCTCAGGACTGGTG
TCGTTTACAGGGTTTATCAAACAGATAAATCTCACTGCGAGAGAAGCACTACTATATTTC
TTCCACAAAAACTTCGAAGAAGAAATAAGAAGAATGTTCGAGCCGGGGCAAGAGACTGCA
GTTCCTCATTCCTATTTCATCCATTTTCGTTCCTTGGGCTTGAGCGGGAAATCTCCGTAC
TCATCAAATGCAGTTGGCCACGTTTTCAACCTCATTCACTTTGTCGGATGTTATATGGGT
CAAGTGAGATCTTTGAATGCAACAGTTATTGCCACATGTGCTCCGCATGAGATGTCTGTT
CTTGGGGGTTATTTGGGGGAGGAGTTCTTTGGAAAAGGGACTTTTGAGAGAAGATTCTTC
AGGGACGAGAAGGAGCTTCAGGAATATGAGGCAGCTGAATTGACAAAGACTGAAATGGCC
TTGGCAGATGACGGAACAGTCAATTCTGATGACGAAGACAACTTCTCTAGTGAAACCAGG
AGTCCGGAAGCAGTTTACACTCGAATCATGATGAATGGAGGTAGACTAAAAAGATCACAC
ATAAGAAGGTATGTCTCAGTCAGCTCCAATCATCAAGCTCGCCCCAATTCGTTCGCTGTG
TTTTTAAACAAAACATACTCGAGTGATTCATGA
>ZU_560_22
ATGGATGCTGACAAGATTGTATTCAAAGTCAATAATCAGGTGGTCTCTCTAAAGCCTGAA
ATTATCGTGGATCAGTATGAGTACAAGTACCCGGCCATAAAAGACTTGAAGAAGCCCAGT
ATAACCTTAGGAAAAGCCCCTGACTTGAACAAAGCATACAAATCAGTTTTATCCGGCATG
AATGCAGCCAAGCTAGACCCTGAAGACGTGTGCTCTTATCTGGCTGCCGCAATGCAGTTC
TTTGAGGGAGCATGTCCTGACGACTGGACCAGTTACGGAATCTTGATAGCTCGAAAGGGA
GATAAGATCACCCCGGATTCTCTTGTGGACATAAGACGTACTAATGTGGAAGGAAATTGG
GCTCTAACAGGGGGCATGGAGTTGACGAGGGACCCCACGGTTTCAGAGCATGCATCTTTG
GTCGGTCTTCTCTTGAGTCTATATAGGTTGAGCAAAATCTCTGGACAGAACACCGGCAAT
TACAAGACAAACATCGCAGATAGAATAGAACAAATTTTTGAGACAGCCCCTTTTGTGAAG
ATAGTAGAACATCATACTTTGATGACAACCCACAAAATGTGCGCTAACTGGAGTACTATA
CCGAACTTCAGATTTCTAGCTGGAGCCTATGACATGTTTTTCTCCCGGATTGAACATCTG
TATTCAGCGATTAGAGTAGGCACAGTTGTCACTGCTTATGAGGACTGCTCAGGACTGGTG
TCGTTTACAGGGTTTATCAAACAGATAAATCTCACTGCGAGAGAAGCACTACTATATTTC
TTCCACAAAAACTTCGAAGAAGAAATAAGAAGAATGTTCGAGCCGGGGCAAGAGACTGCA
GTTCCTCATTCCTATTTCATCCATTTTCGTTCCTTGGGCTTGAGCGGGAAATCTCCGTAC
TCATCAAACGCAGTTGGCCACGTTTTCAACCTCATTCACTTTGTCGGATGTTATATGGGT
CAAGTGAGATCTTTGAATGCAACAGTTATTGCCACATGTGCTCCGCATGAGATGTCTGTT
CTTGGGGGTTATTTGGGGGAGGAGTTCTTTGGAAAAGGGACCTTTGAGAGAAGATTCTTC
AGGGACGAGAAGGAGCTTCAGGAATATGAGGCAGCTGAATTGACAAAGACTGAAATGGCC
TTGGCAGATGACGGAACAGTCAATTCTGATGACGAAGACAACTTCTCTAGTGAAACCAGG
AGTCCGGAAGCAGTTTACACTCGAATCATGATGAATGGAGGTAGACTAAAAAGATCACAC
ATAAGAAGGTATGTCTCAGTCAGCTCCAATCATCAAGCTCGCCCCAATTCGTTCGCTGAG
TTTTTAAACAAGACATACTCGAGTGATTCATGA
>ZU_505_22
ATGGATGCCGACAAGATTGTATTCAAAGTCAATAATCAGGTGGTCTCTTTAAAGCCTGAA
ATTATCGTGGATCAGTATGAGTACAAGTACCCGGCCATAAAAGACTTGAAGAAGCCCAGT
ATAACCTTAGGAAAAGCCCCTGACTTGAACAAAGCATACAAATCAGTTTTATCCGGCATG
AATGCAGCCAAGCTAGACCCTGAAGACGTGTGCTCTTATCTGGCTGCTGCAATGCAGTTC
TTTGAGGGAGCATGTCCTGACGACTGGACCAGTTACGGAATCTTGATAGCTCGAAAGGGA
GATAAGATCACCCCGGATTCTCTTGTGGACATAAGACGTACTAATGTGGAAGGAAATTGG
GCTCTAACAGGGGGCATGGAGTTGACGAGGGACCCCACGGTTTCAGAGCATGCATCTTTG
GTCGGTCTTCTCTTGAGTCTATATAGGTTGAGCAAAATCTCTGGACAGAACACCGGCAAT
TACAAGACAAACATCGCAGATAGAATAGAACAAATTTTTGAGACAGCCCCTTTTGTGAAG
ATAGTAGAACATCATACTTTGATGACAACCCACAAAATGTGCGCTAATTGGAGTACTATA
CCGAACTTCAGATTCCTGGCTGGAGCCTATGACATGTTTTTCTCCCGGATTGAACATCTG
TATTCAGCGATTAGAGTAGGCACAGTTGTCACTGCTTATGAGGACTGCTCAGGACTGGTG
TCGTTTACAGGGTTTATCAAACAGATAAATCTCACTGCGAGAGAAGCACTACTATATTTC
TTCCACAAAAACTTCGAAGAAGAAATAAGAAGAATGTTCGAGCCGGGGCAAGAGACTGCA
GTTCCTCATTCCTATTTCATCCATTTTCGTTCCTTGGGCTTGAGCGGGAAATCTCCGTAC
TCATCAAATGCAGTTGGCCACGTTTTCAACCTCATTCACTTTGTCGGATGTTATATGGGT
CAAGTGAGATCTTTGAATGCAACAGTTATTGCCACATGTGCTCCGCATGAGATGTCTGTT
CTTGGGGGTTATTTGGGGGAGGAGTTCTTTGGAAAAGGGACTTTTGAGAGAAGATTCTTC
AGGGACGAGAAGGAGCTTCAGGAATATGAGGCAGCTGAATTGACAAAGACTGAAATGGCC
TTGGCAGATGACGGAACAGTCAATTCTGATGACGAAGACAACTTCTCTAGTGAAACCAGG
AGTCCGGAAGCAGTTTACACTCGAATCATGATGAATGGAGGTAGACTAAAAAGATCACAC
ATAAGAAGGTATGTCTCAGTCAGCTCCAATCATCAAGCTCGCCCCAATTCGTTCGCTGAG
TTTTTAAACAAGACATACTCGAGTGATTCATGA
>AB_767_22
ATGGATGCCGACAAGATTGTATTCAAAGTCAATAATCAGGTGGTCTCTCTAAAGCCTGAA
ATTATTGTGGATCAGTATGAGTACAAGTACCCGGCCATAAAAGACTTGAAGAAGCCCAGT
ATAACCTTAGGAAAAGCCCCTGACTTGAACAAAGCATACAAATCAGTTTTATCCGGCATG
AATGCAGCCAAGCTAGACCCTGAAGACGTGTGCTCTTATCTGGCTGCCGCAATGCAGTTC
TTTGAGGGAGCATGTCCTGACGACTGGACCAGTTACGGAATCTTGATAGCTCGAAAGGGA
GATAAGATCACCCCGGATTCTCTTGTGGACATAAGACGTACTAATGTGGAAGGAAATTGG
GCTCTAACAGGGGGCATGGAGTTGACGAGGGACCCCACGGTTTCAGAGCATGCATCTTTG
GTCGGTCTTCTCTTGAGTCTATATAGGTTGAGCAAAATCTCTGGACAGAACACCGGCAAT
TACAAGACAAACATCGCAGATAGAATAGAACAAATTTTTGAGACAGCCCCTTTTGTGAAG
ATAGTAGAACATCATACTTTGATGACAACCCACAAAATGTGCGCTAATTGGAGTACTATA
CCGAACTTCAGATTCCTAGCTGGAGCCTATGACATGTTTTTCTCCCGGATTGAACATCTG
TATTCAGCGATTAGAGTAGGCACAGTCGTCACTGCTTATGAGGACTGCTCAGGACTGGTG
TCGTTTACAGGGTTTATCAAACAGATAAATCTCACTGCGAGAGAAGCACTACTATATTTC
TTCCACAAAAACTTCGAAGAAGAAATAAGAAGAATGTTTGAGCCGGGGCAAGAGACTGCA
GTTCCTCATTCCTATTTCATCCATTTTCGTTCCTTGGGCTTGAGCGGGAAATCTCCGTAC
TCATCAAATGCAGTTGGCCACGTTTTCAACCTCATTCACTTTGTCGGATGTTATATGGGT
CAAGTGAGATCTTTGAATGCAACAGTTATTGCCACATGTGCTCCGCATGAGATGTCTGTT
CTTGGGGGTTATTTGGGGGAGGAGTTCTTTGGAAAAGGGACTTTTGAGAGAAGATTCTTC
AGGGACGAGAAGGAGCTTCAGGAATATGAGGCAGCTGAATTGACAAAGACTGAAATGGCC
TTGGCAGATGACGGAACAGTCAATTCTGATGACGAAGACAACTTTTCTAGTGAAACCAGG
AGTCCGGAAGCAGTTTACACTCGAATCATGATGAATGGAGGTAGACTAAAAAGATCACAC
ATAAGAAGGTATGTCTCAGTCAGCTCCAATCATCAAGCTCGCCCCAATTCGTTCGCTGAG
TTTTTAAACAAGACATACTCGAGTGATTCATGA
>AB_544_22
ATGGATGCCGACAAGATTGTATTCAAAGTCAATAATCAGGTGGTCTCTCTAAAGCCTGAA
ATTATCGTGGATCAGTATGAGTACAAGTACCCGGCCATAAAAGACTTGAAGAAGCCCAGT
ATAACCTTAGGAAAAGCCCCTGACTTGAACAAAGCATACAAATCAGTTTTATCCGGCATG
AATGCAGCCAAGCTAGACCCTGAAGACGTGTGCTCTTATCTGGCTGCCGCAATGCAGTTC
TTTGAGGGAGCATGTCCTGACGACTGGACCAGTTACGGAATCTTGATAGCTCGAAAGGGA
GATAAGATCACCCCGGATTCTCTTGTGGACATAAGACGTACTAATGTGGAAGGAAATTGG
GCTCTAACAGGGGGCATGGAGTTGACGAGGGACCCCACGGTTTCAGAGCATGCATCTTTG
GTCGGTCTTCTCTTGAGTCTATATAGGTTGAGCAAAATCTCTGGACAGAACACCGGCAAT
TACAAGACAAACATCGCAGATAGAATAGAACAAATTTTTGAGACAGCCCCTTTTGTGAAG
ATAGTAGAACATCATACTTTGATGACAACCCACAAAATGTGCGCTAATTTGAGTACTATA
CCGAACTTCAGATTCCTAGCTGGAGCCTATGACATGTTTTTCTCCCGGATTGAACATCTG
TATTCAGCGATTAGAGTAGGCACAGTTGTCACTGCTTATGAGGACTGCTCAGGACTGGTG
TCGTTTACAGGGTTTATCAAACAGATAAATCTCACTGCGAGAGAAGCACTACTATATTTC
TTCCACAAAAACTTCGAAGAAGAAATAAGAAGAATGTTCGAGCCGGGGCAAGAGACTGCA
GTTCCTCATTCCTATTTCATCCATTTTCGTTCCTTGGGCTTGAGCGGGAAATCTCCGTAC
TCATCAAATGCAGTTGGCCACGTTTTCAACCTCATTCACTTTGTCGGATGTTATATGGGT
CAAGTGAGATCTTTGAATGCAACAGTTATTGCCACATGTGCTCCGCATGAGATGTCTGTT
CTTGGGGGTTATTTGGGGGAGGAGTTCTTTGGAAAAGGGACTTTTGAGAGAAGATTCTTC
AGGGACGAGAAGGAGCTTCAGGAATATGAGGCAGCTGAATTGACAAAGACTGAAATGGCC
TTGGCAGATGACGGAACAGTCAAGTCTGATGACGAAGACAACTTCTCTAGTGAAACCAGG
AGTCCGGAAGCAGTTTACACTCGAATCATGATGAATGGAGGTAGACTAAAAAGATCACAC
ATAAGAAGGTATGTCTCAGTCAGCTCCAATCATCAAGCTCGCCCCAATTCGTTCGCTGAG
TTTTTAAACAAGACATACTCGAGTGATTCATGA
>AB_760_22
ATGGATGCCGACAAGATTGTATTCAAAGTCAATAATCAGGTGGTCTCTCTAAAGCCTGAA
ATTATTGTGGATCAGTATGAGTACAAGTACCCGGCCATAAAAGACTTGAAGAAGCCCAGT
ATAACCTTAGGAAAAGCCCCTGACTTGAACAAAGCATACAAATCAGTTTTATCCGGCATG
AATGCAGCCAAGCTAGACCCTGAAGACGTGTGCTCTTATCTGGCTGCCGCAATGCAGTTC
TTTGAGGGAGCATGTCCTGACGACTGGACCAGTTACGGAATCTTGATAGCTCGAAAGGGA
GATAAGATCACCCCGGATTCTCTTGTGGACATAAGACGTACTAATGTGGAAGGAAATTGG
GCTCTAACAGGGGGCATGGAGTTGACGAGGGACCCCACGGTTTCAGAGCATGCATCTTTG
GTCGGTCTTCTCTTGAGTCTATATAGGTTGAGCAAAATCTCTGGACAGAACACCGGCAAT
TACAAGACAAACATCGCAGATAGAATAGAACAAATTTTTGAGACAGCCCCTTTTGTGAAG
ATAGTAGAACATCATACTTTGATGACAACCCACAAAATGTGCGCTAATTGGAGTACTATA
CCGAACTTCAGATTCCTAGCTGGAGCCTATGACATGTTTTTCTCCCGGATTGAACATCTG
TATTCAGCGATTAGAGTAGGCACAGTTGTCACTGCTTATGAGGACTGCTCAGGACTGGTG
TCGTTTACAGGGTTTATCAAACAGATAAATCTCACTGCGAGAGAAGCACTACTATATTTC
TTCCACAAAAACTTCGAAGAAGAAATAAGAAGAATGTTCGAGCCGGGGCAAGAGACTGCA
GTTCCTCATTCCTATTTCATCCATTTTCGTTCCTTGGGCTTGAGCGGGAAATCTCCGTAC
TCATCAAATGCAGTTGGCCACGTTTTCAACCTCATTCACTTTGTCGGATGTTATATGGGT
CAAGTGAGATCTTTGAATGCAACAGTTATTGCCACATGTGCTCCGCATGAGATGTCTGTT
CTTGGGGGTTATTTGGGGGAGGAGTTCTTTGGAAAAGGGACTTTTGAGAGAAGATTCTTC
AGGGACGAGAAGGAGCTTCAGGAATATGAGGCAGCTGAATTGACAAAGACTGAAATGGCC
TTGGCAGATGACGGAACAGTCAATTCTGATGACGAAGACAACTTCTCTAGTGAAACCAGG
AGTCCGGAAGCAGTTTACACTCGAATCATGATGAATGGAGGTAGACTAAAAAGATCACAC
ATAAGAAGGTATGTCTCAGTCAGCTCCAATCATCAAGCTCGCCCCAATTCGTTCGCTGAG
TTTTTAAACAAGACATACTCGAGTGATTCATGA
>ZU_791_22
ATGGATGCCGACAAGATTGTATTCAAAGTCAATAATCAGGTGGTCTCTCTAAAGCCTGAA
ATTATCGTGGATCAGTATGAGTACAAGTACCCGGCCATAAAAGACTTGAAGAAGCCCAGT
ATAACCTTAGGAAAAGCCCCTGACTTGAACAAAGCATACAAATCAGTTTTATCCGGCATG
AATGCAGCCAAGCTAGACCCTGAAGACGTGTGCTCTTATCTGGCTGCCGCAATGCAGTTC
TTTGAGGGAGCATGTCCTGACGACTGGACCAGTTACGGAATCTTGATAGCTCGAAAGGGA
GATAAGATCACCCCGGATTCTCTTGTGGACATAAGACGTACTAATGTGGAAGGAAATTGG
GCTCTAACAGGGGGCATGGAGTTGACGAGGGACCCAACGGTTTCAGAGCATGCATCTTTG
GTTGGTCTTCTCTTGAGTCTATATAGGTTGAGCAAAATCTCTGGACAGAACACCGGCAAT
TACAAGACAAACATCGCAGATAGAATAGAACAAATTTTTGAGACAGCCCCTTTTGTGAAG
ATAGTAGAACATCATACTTTGATGACAACCCACAAAATGTGCGCTAATTGGAGTACTATA
CCGAACTTTAGATTCCTAGCTGGAGCCTATGACATGTTTTTCTCCCGGATTGAACATCTG
TATTCAGCGATTAGAGTAGGCACAGTTGTCACTGCTTATGAGGACTGCTCAGGACTGGTG
TCGTTTACAGGGTTTATCAAACAGATAAATCTCACTGCGAGAGAAGCACTACTATATTTC
TTCCACAAAAACTTCGAAGAAGAAATAAGAAGAATGTTCGAGCCGGGGCAAGAGACTGCA
GTTCCTCATTCCTATTTCATCCATTTTCGTTCCTTGGGCTTGAGCGGGAAATCTCCGTAC
TCATCAAATGCAGTTGGCCACGTTTTCAACCTCATTCACTTTGTCGGATGTTATATGGGT
CAAGTGAGATCTTTGAATGCAACAGTTATTGCCACATGTGCTCCGCATGAGATGTCTGTT
CTTGGGGGTTATTTGGGGGAGGAGTTCTTTGGAAAAGGGACTTTTGAGAGAAGATTCTTC
AGGGACGAGAAGGAGCTTCAGGAATATGAGGCAGCTGAATTGACAAAGACTGAAATGGCC
TTGGCAGATGACGGAACAGTCAATTCTGATGACGAAGACAACTTCTCTAGTGAAACCAGG
AGTCCGGAAGCAGTTTACACTCGAATCATGATGAATGGAGGTAGACTAAAAAGATCACAC
ATAAGAAGGTATGTCTCAGTCAGCTCCAATCATCAAGCTCGCCCCAATTCGTTCGCTGAG
TTTTTAAACAAGACATACTCGAGTGATTCATGA
>ZU_926_22
ATGGATGCCGACAAGATTGTATTCAAAGTCAATAATCAGGTGGTCTCTCTAAAGCCTGAA
ATTATCGTGGATCAGTATGAGTACAAGTACCCGGCCATAAAAGACTTGAAGAAGCCCAGT
ATAACCTTAGGAAAAGCCCCTGACTTGAACAAAGCATACAAATCAGTTTTATCCGGCATG
AATGCAGCCAAGCTAGACCCTGAAGACGTGTGCTCTTATCTGGCTGCCGCAATGCAGTTC
TTTGAGGGAGCATGTCCTGACGACTGGACCAGTTACGGAATCTTGATAGCTCGAAAGGGA
GATAAGATCACCCCGGATTCTCTTGTGGACATAAGACGTACTAATGTGGAAGGAAATTGG
GCTCTAACAGGGGGCATGGAGTTGACGAGGGACCCAACGGTTTCAGAGCATGCATCTTTG
GTTGGTCTTCTCTTGAGTCTATATAGGTTGAGCAAAATCTCTGGACAGAACACCGGCAAT
TACAAGACAAACATCGCAGATAGAATAGAACAAATTTTTGAGACAGCCCCTTTTGTGAAG
ATAGTAGAACATCATACTTTGATGACAACCCACAAAATGTGCGCTAATTGGAGTACTATA
CCGAACTTCAGATTCCTGGCTGGAGCCTATGACATGTTTTTCTCCCGGATTGAACATCTG
TATTCAGCGATTAGAGTAGGCACAGTTGTCACTGCTTATGAGGACTGCTCAGGACTGGTG
TCGTTTACAGGGTTTATCAAACAGATAAATCTCACTGCGAGAGAAGCACTACTATATTTC
TTCCACAAAAACTTCGAAGAAGAAATAAGAAGAATGTTCGAGCCGGGGCAAGAGACTGCA
GTTCCTCATTCCTATTTCATCCATTTTCGTTCCTTGGGCTTGAGCGGGAAATCTCCGTAC
TCATCAAATGCAGTTGGCCACGTTTTCAACCTCATTCACTTTGTCGGATGTTATATGGGT
CAAGTGAGATCTTTGAATGCAACAGTTATTGCCACATGTGCTCCGCATGAGATGTCTGTT
CTTGGGGGTTATTTGGGGGAGGAGTTCTTTGGAAAAGGGACTTTTGAGAGAAGATTCTTC
AGGGACGAGAAGGAGCTTCAGGAATATGAGGCAGCTGAATTGACAAAGACTGAAATGGCC
TTGGCAGATGACGGAACAGTCAATTCTGATGACGAAGACAACTTCTCTAGTGAAACCAGG
AGTCCGGAAGCAGTTTACACTCGAATCATGATGAATGGAGGTAGACTAAAAAGATCACAC
ATAAGAAGGTATGTCTCAGTCAGCTCCAATCATCAAGCTCGCCCCAATTCGTTCGCTGAG
TTTTTAAACAAGACATACTCGAGTGATTCATGA
>A124_01
ATGGATGCCGACAAGATTGTATTCAAAGTCAATAATCAGGTGGTCTCTCTAAAGCCTGAA
ATTATCGTGGATCAGTATGAGTACAAGTACACGGCCATAAAAGACTTGAAGAAGCCCAGT
ATAACCTTAGGAAAAGCCCCTGACTTGAACAAAGCATACAAATCAGTTTTATCCGGCATG
AATGCAGCCAAGCTAGACCCTGAAGACGTGTGCTCTTATCTGGCTGCCGCAATGCAGTTC
TTTGAGGGAGCATGTCCTGACGACTGGACCAGTTACGGAATCTTGATAGCTCGAAAGGGA
GATAAGATCACCCCGGATTCTCTTGTGGACATAAGACGTACTAATGTGGAAGGAAATTGG
GCTCTAACAGGGGGCATGGAGTTGACGAGGGACCCCACGGTTTCAGAGCATGCATCTTTG
GTCGGTCTTCTCTTGAGTCTATATAGGTTGAGCAAAATCTCTGGACAGAACACCGGCAAT
TACAAGACAAACATCGCAGATAGAATAGAACAAATTTTTGAGACAGCCCCTTTTGTGAAG
ATAGTAGAACATCATACTTTGATGACAACCCACAAAATGTGCGCTAATTTGAGTACTATA
CCGAACTTTAGATTTCTAGCTGGAGCCTATGACATGTTTTTCTCCCGGATTGAACATCTG
TATTCAGCGATTAGAGTAGGCACAGTTGTCACTGCTTATGAGGACTGCTCAGGACTGGTG
TCGTTTACAGGGTTTATCAAACAGATAAATCTCACTGCGAGAGAAGCACTACTATATTTC
TTCCACAAAAACTTTGAAGAAGAAATAAGAAGAATGTTCGAGCCGGGGCAAGAGACTGCA
GTTCCTCATTCCTATTTCATCCATTTTCGTTCCTTGGGCTTGAGCGGGAAATCTCCGTAC
TCATCAAATGCAGTTGGCCACGTTTTCAACCTCATTCACTTTGTCGGATGTTATATGGGT
CAAGTGAGATCTTTGAATGCAACAGTTATTGCCACATGTGCTCCGCATGAGATGTCTGTT
CTTGGGGGTTATTTGGGGGAGGAGTTCTTTGGAAAAGGGACTTTTGAGAGAAGATTCTTC
AGGGACGAGAAGGAGCTTCAGGAATATGAGGCAGCTGAATTGACAAAGACTGAAATGGCC
TTGGCAGATGACGGAACAGTCAATTCTGATGACGAAGACAACTTCTCTAGTGAAACCAGG
AGTCCGGAAGCAGTTTACACTCGAATCATGATGAATGGAGGTAGACTAAAAAGATCACAC
ATAAGAAGGTATGTCTCAGTCAGCTCCAATCATCAAGCTCGCCCCAATTCGTTCGCTGAG
TTTTTAAACAAGACATACTCGAGTGATTCATGA
>ZU_823_21
ATGGATGCCGACAAGATTGTATTCAAAGTCAATAATCAGGTGGTCTCTCTAAAGCCTGAA
ATTATCGTGGATCAGTATGAGTACAAGTACCCGGCCATAAAAGACTTGAAGAAGCCCAGT
ATAACCTTAGGAAAAGCCCCTGACTTGAACAAAGCATACAAATCAGTTTTATCCGGCATG
AATGCAGCCAAGCTAGACCCTGAAGACGTGTGCTCTTATCTGGCTGCCGCAATGCAGTTC
TTTGAGGGAGCATGTCCTGACGACTGGACCAGTTACGGAATCTTGATAGCTCGAAAGGGA
GATAAGATCACACCGGATTCTCTTGTGGACATAAGACGTACTAATGTGGAAGGAAATTGG
GCTCTAACAGGGGGCATGGAGTTGACGAGGGACCCCACGGTTTCAGAGCATGCATCTTTG
GTCGGTCTTCTCTTGAGTCTATATAGGTTGAGCAAAATCTCTGGACAGAACACCGGCAAT
TACAAGACAAACATCGCAGATAGAATAGAACAAATTTTTGAGACAGCCCCTTTTGTGAAG
ATAGTAGAACATCATACTTTGATGACAACCCACAAAATGTGCGCTAACTGGAGTACTATA
CCGAACTTTAGATTTCTAGCTGGAGCCTATGACATGTTTTTCTCCCGGATTGAACATCTG
TATTCAGCGATTAGAGTAGGCACAGTTGTCACTGCTTATGAGGACTGCTCAGGACTGGTG
TCGTTTACAGGGTTTATCAAACAGATAAATCTCACTGCGAGAGAAGCACTACTATATTTC
TTCCACAAAAACTTCGAAGAAGAAATAAGAAGAATGTTCGAGCCGGGGCAAGAGACTGCA
GTTCCTCATTCCTATTTCATCCATTTTCGTTCCTTGGGCTTGAGCGGGAAATCTCCGTAC
TCATCAAATGCAGTTGGCCACGTTTTCAACCTCATTCACTTTGTCGGATGTTATATGGGT
CAAGTGAGATCTTTGAATGCAACAGTTATTGCCACATGTGCTCCGCATGAGATGTCTGTT
CTTGGGGGTTATTTGGGGGAGGAGTTCTTTGGAAAAGGGACTTTTGAGAGAAGATTCTTC
AGGGACGAGAAGGAGCTTCAGGAATATGAGGCAGCTGAATTGACAAAGACTGAAATGGCC
TTGGCAGATGACGGAACAGTCAATTCTGATGACGAAGACAACTTCTCTAGTGAAACCAGG
AGTCCGGAATCAGTTTACACTCGAATCATGATGAATGGAGGTAGACTAAAAAGATCACAC
ATAAGAAGGTATGTCTCAGTCAGCTCCAATCATCAAGCTCGCCCCAATTCGTTCGCTGAG
TTTTTAAACAAGACATACTCGAGTGATTCATGA
>AB_653_22
ATGGATGCCGACAAGATTGTATTCAAAGTCAATAATCAGGTGGTCTCCCTAAAGCCTGAA
ATTATCGTGGATCAGTATGAGTACAAGTACCCGGCCATAAAAGACTTGAAGAAGCCCAGT
ATAACCTTAGGAAAAGCCCCTGACTTGAACAAAGCATACAAATCAGTTTTATCCGGCATG
AATGCAGCCAAGCTAGACCCTGAAGACGTGTGCTCTTATCTGGCTGCCGCAATGCAGTTC
TTTGAGGGAGCATGTCCTGACGACTGGACCAGTTACGGAATCTTGATAGCTCGAAAGGGA
GATAAGATCACCCCGGATTCTCTTGTGGACATAAGACGTACTAATGTGGAAGGAAATTGG
GCTCTAACAGGGGGCATGGAGTTGACGAGGGACCCCACGGTTTCAGAGCATGCATCTTTG
GTCGGTCTTCTCTTGAGTCTATATAGGTTGAGCAAAATCTCTGGACAGAACACCGGCAAT
TACAAGACAAACATCGCAGATAGAATAGAACAAATTTTTGAGACAGCCCCTTTTGTGAAG
ATAGTAGAACATCATACTTTGATGACAACCCACAAAATGTGCGCTAATTGGAGTACTATA
CCGAACTTTAGATTCCTAGCTGGAGCCTATGACATGTTTTTCTCCCGGATTGAACATCTG
TATTCAGCGATTAGAGTAGGCACAGTTGTCACTGCTTATGAGGACTGCTCAGGACTGGTG
TCGTTTACAGGGTTTATCAAACAGATAAATCTCACTGCGAGAGAAGCACTACTATATTTC
TTCCACAAAAACTTCGAAGAAGAAATAAGAAGAATGTTCGAGCCGGGGCAAGAGACTGCA
GTTCCTCATTCCTATTTCATCCATTTTCGTTCCTTGGGCTTGAGTGGGAAATCTCCGTAC
TCATCAAATGCAGTTGGCCACGTTTTCAACCTCATTCACTTTGTCGGATGTTATATGGGT
CAAGTGAGATCTTTGAATGCAACAGTTATTGCCACATGTGCTCCGCATGAGATGTCTGTT
CTTGGGGGTTATTTGGGGGAGGAGTTCTTTGGAAAAGGGACTTTTGAGAGAAGATTCTTC
AGGGACGAGAAGGAGCTTCAGGAATATGAGGCAGCTGAATTGACAAAGACTGAAATGGCC
TTGGCAGATGACGGAACAGTCAATTCTGATGACGAAGACAACTTCTCTAGTGAAACCAGG
AGTCCGGAAGCAGTTTACACTCGAATCATGATGAATGGAGGTAGACTAAAAAGATCACAC
ATAAGAAGGTATGTCTCAGTCAGCTCCAATCATCAAGCTCGCCCCAATTCGTTCGCTGAG
TTTTTAAACAAGACATACTCGAGTGATTCATGA
>ZU_527_20
ATGGATGCCGACAAGATTGTATTCAAAGTCAATAATCAGGTGGTCTCTCTAAAGCCTGAA
ATTATCGTGGATCAGTATGAGTACAAGTACCCGGCCATAAAAGACTTGAAGAAGCCCAGT
ATAACCTTAGGAAAAGCCCCTGACTTGAACAAAGCATACAAATCAGTTTTATCCGGCATG
AATGCAGCCAAGCTAGACCCTGAAGACGTGTGCTCTTATCTGGCTGCCGCAATGCAGTTC
TTTGAGGGAGCATGTCCTGACGACTGGACCAGTTACGGAATCTTGATAGCTCGAAAGGGA
GATAAGATCACCCCGGATTCTCTTGTGGACATAAGACGTACTAATGTGGAAGGAAATTGG
GCTCTAACAGGGGGCATGGAGTTGACGAGGGACCCCACGGTTTCAGAGCATGCATCTTTG
GTCGGTCTTCTCTTGAGTCTATATAGGTTGAGCAAAATCTCTGGACAGAACACCGGCAAT
TACAAGACAAACATCGCAGATAGAATAGAACAAATTTTTGAGACAGCCCCTTTTGTGAAG
ATAGTAGAACATCATACTTTGATGACAACCCACAAAATGTGCGCTAACTGGAGTACTATA
CCGAACTTTAGATTTCTAGCTGGAGCCTATGACATGTTTTTCTCCCGGATTGAACATCTG
TATTCAGCGATTAGAGTAGGCACAGTTGTCACTGCTTATGAGGACTGCTCAGGACTGGTG
TCGTTTACAGGGTTTATCAAACAGATAAATCTCACTGCGAGAGAAGCACTACTATATTTC
TTCCACAAAAACTTCGAAGAAGAAATAAGAAGAATGTTCGAGCCGGGGCAAGAGACTGCA
GTTCCTCATTCCTATTTCATCCATTTTCGTTCCTTGGGCTTGAGCGGGAAATCTCCGTAC
TCATCAAATGCAGTTGGCCACGTTTTCAACCTCATTCACTTTGTCGGATGTTATATGGGT
CAAGTGAGATCTTTGAATGCAACAGTTATTGCCACATGTGCTCCGCATGAGATGTCTGTT
CTTGGGGGTTATTTGGGGGAGGAGTTCTTTGGAAAAGGGACTTTTGAGAGAAGATTCTTC
AGGGACGAGAAGGAGCTTCAGGAATATGAGGCAGCTGAATTGACAAAGACTGAAATGGCC
TTGGCAGATGACGGAACAGTCAATTCTGATGACGAAGACAACTTCTCTAGTGAAACCAGG
AGTCCGGAAGCAGTTTACACTCGAATCATGATGAATGGAGGTAGACTAAAAAGATCACAC
ATAAGAAGGTATGTCTCAGTCAGCTCCAATCATCAAGCTCGCCCCAATTCGTTCGCTGAG
TTTTTAAACAAGACATACTCGAGTTATTCATGA
>AB_770_22
ATGGATGCCGACAAGATTGTATTCAAAGTCAATAATCAGGTGGTCTCTCTAAAGCCTGAA
ATTATCGTGGATCAGTATGAGTACAAGTACCCGGCCATAAAAGACTTGAAGAAGCCCAGT
ATAACCTTAGGAAAAGCCCCTGACTTGAACAAAGCATACAAATCAGTTTTATCCGGCATG
AATGCAGCCAAGCTAGACCCTGAAGACGTGTGCTCTTATCTGGCTGCCGCAATGCAGTTC
TTTGAGGGAGCATGTCCTGACGACTGGACCAGTTACGGAATCTTGATAGCTCGAAAGGGA
GATAAGATCACACCGGATTCTCTTGTGGACATAAGACGTACTAATGTGGAAGGAAATTGG
GCTCTAACAGGGGGCATGGAGTTGACGAGGGACCCCACGGTTTCAGAGCATGCATCTTTG
GTCGGTCTTCTCTTGAGTCTATATAGGTTGAGCAAAATCTCTGGACAGAACACCGGCAAT
TACAAGACAAATATCGCAGATAGAATAGAACAAATTTTTGAGACAGCCCCTTTTGTGAAG
ATAGTAGAACATCATACTTTGATGACAACCCACAAAATGTGCGCTAATTGGAGTACTATA
CCGAACTTTAGATTTCTAGCTGGAGCCTATGACATGTTTTTCTCCCGGATTGAACATCTG
TATTCAGCGATTAGAGTAGGCACAGTTGTCACTGCTTATGAGGACTGCTCAGGACTGGTG
TCGTTTACAGGGTTTATCAAACAGATAAATCTCACTGCGAGAGAAGCACTACTATATTTC
TTCCACAAAAACTTCGAAGAAGAAATAAGAAGAATGTTCGAGCCGGGGCAAGAGACTGCA
GTTCCTCATTCCTATTTCATCCATTTTCGTTCCTTGGGCTTGAGCGGGAAATCTCCGTAC
TCATCAAATGCAGTTGGCCACGTTTTCAACCTCATTCACTTTGTCGGATGTTATATGGGT
CAAGTGAGATCTTTGAATGCAACAGTTATTGCCACATGTGCTCCGCATGAGATGTCTGTT
CTTGGGGGTTATTTGGGGGAGGAGTTCTTTGGAAAAGGGACTTTTGAGAGAAGATTCTTC
AGGGACGAGAAGGAGCTTCAGGAATATGAGGCAGCTGAATTGACAAAGACTGAAATGGCC
TTGGCAGATGACGGAACAGTCAATTCTGATGACGAAGACAACTTCTCTAGTGAAACCAGG
AGTCCGGAAGCAGTTTACACTCGAATCATGATGAATGGAGGTAGACTAAAAAGATCACAC
ATAAGAAGGTATGTCTCAGTCAGCTCCAATCATCAAGCTCGCCCCAATTCGTTCGCTGAG
TTTTTAAACAAGACATACTCGAGTGATTCATGA
>AB_482_22
ATGGATGCCGACAAGATTGTATTCAAAGTCAATAATCAGGTGGTCTCTCTAAAGCCTGAA
ATTATCGTGGATCAGTATGAGTACAAGTACCCGGCCATAAAAGACTTGAAGAAGCCCAGT
ATAACCTTAGGAAAAGCCCCTGACTTGAACAAAGCATACAAATCAGTCTTATCCGGCATG
AATGCAGCCAAGCTAGACCCTGAAGACGTGTGCTCTTATCTGGCTGCCGCAATGCAGTTC
TTTGAGGGAGCATGTCCTGACGACTGGACCAGTTACGGAATCTTGATAGCTCGAAAGGGA
GATAAGATCACCCCGGATTCTCTTGTGGACATAAGACGTACTAATGTGGAAGGAAATTGG
GCTCTAACAGGGGGCATGGAGTTGACGAGGGACCCCACGGTTTCAGAGCATGCATCTTTG
GTCGGTCTTCTCTTGAGTCTATATAGGTTGAGCAAAATCTCTGGACAGAACACCGGCAAT
TACAAGACAAACATCGCAGATAGAATAGAACAAATTTTTGAGACAGCCCCTTTTGTGAAG
ATAGTAGAACATCATACTTTGATGACAACCCACAAAATGTGCGCTAATTGGAGTACTATA
CCGAACTTTAGATTTCTAGCTGGAGCCTATGACATGTTTTTCTCCCGGATTGAACATCTG
TATTCAGCGATTAGAGTAGGCACAGTTGTCACTGCTTATGAGGACTGCTCAGGACTGGTG
TCGTTTACAGGGTTTATCAAACAGATAAATCTCACTGCGAGAGAAGCACTACTATATTTC
TTCCACAAAAACTTCGAAGAAGAAATAAGAAGAATGTTCGAGCCGGGGCAAGAGACTGCA
GTTCCTCATTCCTATTTCATCCATTTTCGTTCCTTGGGCTTGAGCGGGAAATCTCCGTAC
TCATCAAATGCAGTTGGCCACGTTTTCAACCTCATTCACTTTGTCGGATGTTATATGGGT
CAAGTGAGATCTTTGAATGCAACAGTTATTGCCACATGTGCTCCGCATGAGATGTCTGTT
CTTGGGGGTTATTTGGGGGAGGAGTTCTTTGGAAAAGGGACTTTTGAGAGAAGATTCTTC
AGGGACGAGAAGGAGCTTCAGGAATATGAGGCAGCTGAGTTGACAAAGACTGAAATGGCC
TTGGCAGATGACGGAACAGTCAATTCTGATGACGAAGACAACTTCTCTAGTGAAACCAGG
AGTCCGGAAGCAGTTTACACTCGAATCATGATGAATGGAGGTAGACTAAAAAGATCACAC
ATAAGAAGGTATGTCTCAGTCAGCTCCAATCATCAAGCTCGCCCCAATTCGTTCGCTGAG
TTTTTAAACAAGACATACTCGAGTGATTCATGA
>ZU_1528_21
ATGGATGCCGACAAGATTGTATTCAAAGTCAATAATCAGGTGGTCTCTCTAAAGCCTGAA
ATTATCGTGGATCAGTATGAGTACAAGTACCCGGCCATAAAAGACTTGAAGAAGCCCAGT
ATAACCTTAGGAAAAGCCCCTGACTTGAACAAAGCATACAAATCAGTTTTATCCGGCATG
AATGCAGCCAAGCTAGACCCTGAAGACGTGTGCTCTTATCTGGCTGCCGCAATGCAGTTC
TTTGAGGGAGCATGTCCTGACGACTGGACCAGTTACGGAATCTTGATAGCTCGAAAGGGA
GATAAGATCACCCCGGATTCTCTTGTGGACATAAGACGTACTAATGTGGAAGGAAATTGG
GCTCTAACAGGGGGCATGGAGTTGACGAGGGACCCCACGGTTTCAGAGCATGCATCTTTG
GTCGGTCTTCTCTTGAGTCTATATAGGTTGAGCAAAATCTCTGGACAGAACACCGGCAAT
TACAAGACAAACATCGCAGATAGAATAGAACAAATTTTTGAGACAGCCCCTTTTGTGAAG
ATAGTAGAACATCATACTTTGATGACAACCCACAAAATGTGCGCTAATTGGAGTACTATA
CCGAACTTTAGATTTCTAGCTGGAGCCTATGACATGTTTTTCTCCCGGATTGAACATCTG
TATTCAGCGATTAGAGTAGGCACAGTTGTCACTGCTTATGAGGACTGCTCAGGACTGGTG
TCGTTTACAGGGTTTATCAAACAGATAAATCTCACTGCGAGAGAAGCACTACTATATTTC
TTCCACAAAAACTTCGAAGAAGAAATAAGAAGAATGTTCGAGCCGGGGCAAGAGACTGCA
GTTCCTCATTCCTATTTCATCCATTTTCGTTCCTTGGGCTTGAGCGGGAAATCTCCGTAC
TCATCAAATGCAGTTGGCCACGTTTTCAACCTCATTCACTTTGTCGGATGTTATATGGGT
CAAGTGAGATCTTTGAATGCAACAGTTATTGCCACATGTGCTCCGCATGAGATGTCTGTT
CTTGGGGGTTATTTGGGGGAGGAGTTCTTTGGAAAAGGGACTTTTGAGAGAAGATTCTTC
AGGGACGAGAAGGAGCTTCAGGAATATGAGGCAGCTGAATTGACAAAGACTGAAATGGCC
TTGGCAGATGACGGAACAGTCAATTCTGATGACGAAGACAACTTCTCTAGTGAAACCAGG
AGTCCGGAAGCAGTTTACACTCGAATCATGATGAATGGAGGTAGACTAAAAAGATCACAC
ATAAGAAGGTATGTCTCAGTCAGCTCCAATCATCAAGCTCGCCCCAATTCGTTCGCTGAG
TTTTTAAACAAGACATACTCGAGTGATTCATGA
>AB_764_22
ATGGATGCCGACAAGATTGTATTCAAAGTCAATAATCAGGTGGTCTCTCTAAAGCCTGAA
ATTATTGTGGATCAGTATGAGTACAAGTACCCGGCCATAAAAGACTTGAAGAAGCCCAGT
ATAACCTTAGGAAAAGCCCCTGACTTGAACAAAGCATACAAATCAGTTTTATCCGGCATG
AATGCAGCCAAGCTAGACCCTGAAGACGTGTGCTCTTATCTGGCTGCCGCAATGCAGTTC
TTTGAGGGAGCATGTCCTGACGACTGGACCAGTTACGGAATCTTGATAGCTCGAAAGGGA
GATAAGATCACCCCGGATTCTCTTGTGGACATAAGACGTACTAATGTGGAAGGAAATTGG
GCTCTAACAGGGGGCATGGAGTTGACGAGGGACCCCACGGTTTCAGAGCATGCATCTTTG
GTCGGTCTTCTCTTGAGTCTATATAGGTTGAGCAAAATCTCTGGACAGAACACCGGCAAT
TACAAGACAAACATCGCAGATAGAATAGAACAAATTTTTGAGACAGCCCCTTTTGTGAAG
ATAGTAGAACATCATACTTTGATGACAACCCACAAAATGTGCGCTAACTGGAGTACTATA
CCGAACTTTAGATTCCTAGCTGGAGCCTATGACATGTTTTTCTCCCGGATTGAACATCTG
TATTCAGCGATTAGAGTAGGCACAGTAGTCACTGCTTATGAGGACTGCTCAGGACTGGTG
TCGTTTACAGGGTTTATCAAACAGATAAATCTCACTGCGAGAGAAGCACTACTATATTTC
TTCCACAAAAACTTTGAAGAAGAAATAAGAAGAATGTTCGAGCCGGGGCAAGAGACTGCA
GTTCCTCATTCCTATTTCATCCATTTTCGTTCCTTGGGCTTGAGCGGGAAATCTCCGTAC
TCATCAAATGCAGTTGGCCACGTTTTCAACCTCATTCACTTTGTCGGATGTTATATGGGT
CAAGTGAGATCTTTGAATGCAACAGTTATTGCCACATGTGCTCCGCATGAGATGTCTGTT
CTTGGGGGTTATTTGGGGGAGGAGTTTTTTGGAAAAGGGACTTTTGAGAGAAGATTCTTC
AGGGACGAGAAGGAGCTTCAGGAATATGAGGCAGCTGAATTGACAAAGACTGAAATGGCC
TTGGCAGATGACGGAACAGTCAATTCTGATGACGAAGACAACTTCTCTAGTGAAACCAGG
AGTCCGGAAGCAGTTTACACTCGAATCATGATGAATGGAGGTAGACTAAAAAGATCACAC
ATAAGAAGGTATGTCTCAGTCAGCTCCAATCATCAAGCTCGCCCCAATTCGTTCGCTGAG
TTTTTAAACAAGACATACTCGAGTGATTCGTGA
>P196_02
ATGGATGCCGACAAGATTGTATTCAAAGTCAATAATCAGGTGGTCTCTCTAAAGCCTGAA
ATTATCGTGGATCAGTATGAGTACAAGTACCCGGCCATAAAAGACTTGAAGAAGCCCAGT
ATAACCTTAGGAAAAGCCCCTGACTTGAACAAAGCATACAAATCAGTTTTATCCGGCATG
AATGCAGCCAAGCTAGACCCTGAAGACGTGTGCTCTTATCTGGCTGCCGCAATGCAGTTC
TTTGAGGGAGCATGTCCTGATGACTGGACCAGTTACGGAATCTTGATAGCTCGAAAGGGA
GATAAGATCACCCCGGATTCTCTTGTGGACATAAGACGTACTAATGTGGAAGGAAATTGG
GCTCTAACAGGGGGCATGGAGTTGACGAGGGACCCCACGGTTTCAGAGCATGCATCTTTG
GTCGGTCTTCTCTTGAGTCTATATAGGTTGAGCAAAATCTCTGGACAGAACACCGGCAAT
TACAAGACAAACATCGCAGATAGAATAGAACAAATTTTTGAGACAGCCCCTTTTGTGAAG
ATAGTAGAACATCATACTTTGATGACAACCCACAAAATGTGCGCTAATTGGAGTACTATA
CCGAACTTCAGATTCCTGGCTGGAGCCTATGACATGTTTTTCTCCCGGATTGAACATCTG
TATTCAGCGATTAGAGTAGGCACAGTTGTCACTGCTTATGAGGACTGCTCAGGACTGGTG
TCGTTTACAGGGTTTATCAAACAGATAAATCTCACTGCGAGAGAAGCACTACTATATTTC
TTCCACAAGAACTTTGAAGAAGAAATAAGAAGAATGTTCGAGCCGGGGCAAGAGACTGCA
GTTCCTCATTCCTATTTCATCCATTTTCGTTCCTTGGGCTTGAGCGGGAAATCTCCGTAC
TCATCAAATGCAGTTGGCCACGTTTTCAACCTCATTCACTTTGTCGGATGTTATATGGGT
CAAGTGAGATCTTTGAATGCAACAGTTATTGCCACATGTGCTCCGCATGAGATGTCTGTT
CTTGGGGGTTATTTGGGGGAGGAGTTCTTTGGAAAAGGGACTTTTGAGAGAAGATTCTTC
AGGGACGAGAAGGAGCTTCAGGAATATGAGGCAGCTGAATTGACAAAGACTGAAATGGCC
TTGGCAGATGACGGAACAGTCAATTCTGATGACGAAGACAACTTCTCTAGTGAAACCAGG
AGTCCGGAAGCAGTTTACACTCGAATCATGATGAATGGAGGTAGACTAAAAAGATCACAC
ATAAGAAGGTATGTCTCAGTCAGCTCCAATCATCAAGCTCGCCCCAATTCGTTCGCTGAG
TTTTTAAACAAGACATACTCGAGTGATTCGTGA
>ZU_688_22
ATGGATGCCGACAAGATTGTATTCAAAGTCAATAATCAGGTGGTCTCTCTAAAGCCTGAA
ATTATTGTGGATCAGTATGAGTACAAGTACCCGGCCATAAAAGACTTGAAGAAGCCCAGT
ATAACCTTAGGAAAAGCCCCTGACTTGAACAAAGCATACAAATCAGTTTTATCCGGCATG
AATGCAGCCAAGCTAGACCCTGAAGACGTGTGCTCTTATCTGGCTGCCGCAATGCAGTTC
TTTGAGGGAGCATGTCCTGACGACTGGACCAGTTACGGAATCTTGATAGCTCGAAAGGGA
GATAAGATCACCCCGGATTCTCTTGTGGACATAAGACGTACTAATGTGGAAGGAAATTGG
GCTCTAACAGGGGGCATGGAGTTGACGAGGGACCCCACGGTTTCAGAGCATGCATCTTTG
GTCGGTCTTCTCTTGAGTCTATATAGGTTGAGCAAAATCTCTGGACAGAACACCGGCAAT
TACAAGACAAACATCGCAGATAGAATAGAACAAATTTTTGAGACAGCCCCTTTTGTGAAG
ATAGTAGAACATCATACTTTGATGACAACCCACAAAATGTGCGCTAACTGGAGTACTATA
CCGAACTTCAGATTCCTGGCTGGAGCCTATGACATGTTTTTCTCCCGGATTGAACATCTG
TATTCAGCGATTAGAGTAGGCACAGTTGTCACTGCTTATGAGGACTGCTCAGGACTGGTG
TCGTTTACAGGGTTTATCAAACAGATAAATCTCACTGCGAGAGAAGCACTACTATATTTC
TTCCACAAAAACTTTGAAGAAGAAATAAGAAGAATGTTCGAGCCGGGGCAAGAGACTGCA
GTTCCTCATTCCTATTTCATCCATTTTCGTTCCTTGGGCTTGAGCGGGAAATCTCCGTAC
TCATCAAATGCAGTTGGCCACGTTTTCAACCTCATTCACTTTGTCGGATGTTATATGGGT
CAAGTGAGATCTTTGAATGCAACAGTTATTGCCACATGTGCTCCGCATGAGATGTCTGTT
CTTGGGGGTTATTTGGGGGAGGAGTTCTTTGGAAAAGGGACTTTTGAGAGAAGATTCTTC
AGGGACGAGAAGGAGCTTCAGGAATATGAGGCAGCTGAATTGACAAAGACTGAAATGGCC
TTGGCAGATGACGGAACAGTCAATTCTGATGACGAAGACAACTTCTCTAGTGAAACCAGG
AGTCCGGAAGCAGTTTACACTCGAATCATGATGAATGGAGGTAGACTAAAAAGATCACAC
ATAAGAAGGTATGTCTCAGTCAGCTCCAATCATCAAGCTCGCCCCAATTCGTTCGCTGAG
TTTTTAAACAAGACATACTCGAGTGACTCGTGA
>ZU_404_22
ATGGATGCCGACAAGATTGTATTTAAAGTCAAGAATCAGGTGGTCTCCTTGAAGCCTGAG
ATCATTGTGGACCAATATGAGTACAAGTACCCGGCAATCAAGGACTCTAGGAAGCCCAGT
ATAACCTTAGGAAAAGCCCCTGACTTAAACAAAGCATACAAGTCAATTTTGTCTGGCATG
AATGCAGCCAAGCTTGACCCTGACGATGTATGCTCTTATCTAGCAGCTGCAATGCAGTTT
TTTGAGGGTGCATGTCCTGATGACTGGGTTAGCTACGGGATCTTGATAGCACGGAAGGGC
GACAAGATCACCCCAGGCACTCTTGTGGATATAAGACGTACCAATGTGGAAGGGAGTTGG
GCTCTAACAGGGGGTATGGAGTTGACAAGAGATCCCACTGTTCCAGAGCATGCATCCTTG
GTCGGTCTTCTCTTGAGCTTGTATAGGTTAAGCAAAATATCAGGACAGAACACTGGCAAT
TACAAGACAAACATTGCAGACAGAATAGAGCAAATTTTCGAGACAGCCCCTTTTGTCAAG
ATTGTAGAGCATCATACTTTGATGACAACCCACAAAATGTGCGCTAATTGGAGTACTATA
CCGAACTTCAGATTCCTGGCTGGAGCTTATGACATGTTTTTCTCCCGGATTGAACATCTG
TATTCAGCAATTAGGGTAGGCACAGTAGTTACTGCTTATGAGGACTGCTCAGGGCTGGTG
TCTTTTACAGGGTTCATAAAGCAAATAAATCTCACTGCAAGAGAAGCGCTGCTATACTTC
TTCCACAAGAACTTCGAAGAAGAGATAAGAAGAATGTTTGAGCCGGGGCAGGAAACTGCA
ATTCCTCACTCTTATTTCATCCATTTTCGCTCATTAGGCCTGAGCGGGAAATCTCCATAC
TCATCAAATGCGGTTGGTCATGTTTTCAACCTCATTCACTTTGTTGGATGTTACATGGGC
CAAGTGAGATCTCTGAATGCAACAGTTATTGCTACATGTGCCCCACATGAGATGTCTGTT
CTTGGGGGTTACTTAGGGGAGGAGTTTTTTGGAAAAGGGACTTTCGAGAGAAGATTCTTC
AGGGATGAGAAAGAACTTCAAGAATATGAAGCAGCTGAACTGACCAAGACAGAAGTGGCT
TTGGCAGATGACGGAACCGTCAACTCTGATGATGAGGACTACTTCTCAAGTGAAACCAGG
AGTCCTGAGGCGGTTTACACCCGAATCATGATGAATGGAAGTCGATTGAAAAGATCACAC
ATAAGGAGGTATGTCTCAGTTAGCTCCAATCATCAGGCCCGTCCTAACTCATTCGCTGAA
TTTTTGAACAAGACATACTCAAGTGATTCTTAA
>ZU_413_22
ATGGATGCCGACAAGATTGTATTTAAAGTCAAGAATCAGGTGGTCTCCTTGAAGCCTGAG
ATCATTGTGGACCAATATGAGTACAAGTACCCGGCGATCAAGGACTCTAGGAAGCCCAGT
ATAACCTTAGGAAAAGCCCCTGACTTAAACAAAGCATACAAGTCAATTTTGTCTGGCATG
AATGCAGCCAAGCTTGACCCTGACGATGTATGCTCTTATCTAGCAGCTGCAATGCAGTTT
TTTGAGGGTGCATGTCCTGATGACTGGGTTAGCTACGGGATCTTAATAGCACGGAAGGGC
GACAAGATTACCCCAGGCACTCTTGTGGATATAAGACGTACCAATGTGGAAGGGAGTTGG
GCTCTAACAGGGGGTATGGAGTTGACAAGAGATCCCACTGTTCCAGAGCATGCATCCTTG
GTCGGTCTTCTCTTGAGCTTGTATAGGTTAAGCAAAATATCTGGACAGAACACTGGCAAT
TACAAGACAAACATTGCAGACAGAATAGAGCAAATTTTCGAGACAGCCCCTTTTGTCAAG
ATTGTAGAGCATCATACTTTGATGACAACCCACAAAATGTGCGCTAATTGGAGTACTATA
CCGAACTTCAGATTCCTAGCTGGAGCCTATGACATGTTTTTCTCCCGGATTGAACATCTG
TATTCAGCAATTAGGGTAGGCACAGTAGTTACTGCTTATGAGGACTGCTCAGGGCTGGTG
TCTTTTACAGGGTTCATAAAGCAAATAAATCTCACTGCAAGAGAAGCGCTGCTATACTTC
TTCCACAAGAACTTCGAAGAAGAGATAAGAAGGATGTTTGAGCCGGGGCAGGAAACTGCA
ATTCCTCACTCTTATTTCATCCATTTTCGCTCATTAGGCCTGAGCGGGAAGTCTCCATAC
TCATCAAATGCGGTTGGTCATGTTTTCAACCTCATTCACTTTGTTGGATGTTACATGGGC
CAAGTGAGATCTCTGAATGCAACAGTTATTGCTACATGTGCCCCACATGAGATGTCTGTT
CTTGGGGGTTACTTAGGGGAGGAGTTTTTTGGAAAAGGGACTTTCGAGAGAAGATTCTTC
AGGGATGAGAAAGAACTTCAAGAATATGAAGCAGCTGAACTGACCAAGACAGAAGTGGCT
TTGGCAGATGATGGAACCGTCAACTCTGATGATGAGGACTACTTCTCAAGTGAAACCAGG
AGTCCTGAGGCGGTTTACACCCGAATCATGATGAACGGAAGTCGATTGAAAAGATCACAC
ATAAGGAGGTATGTCTCAGTCAGCTCCAATCATCAGGCCCGTCCTAACTCATTCGCTGAA
TTTTTGAACAAGACATACTCAAGTGATTCTTAA
>ZU_314_21
ATGGATGCCGACAAGATTGTATTCAAAGTCAATAATCAGGTGGTCTCTCTAAAGCCTGAA
ATTATCGTGGATCAGTATGAGTACAAGTACCCGGCCATAAAAGACTTGAAGAAGCCCAGT
ATAACCTTAGGAAAAGCCCCTGACTTGAACAAAGCATACAAATCAGTTTTATCCGGCATG
AATGCAGCCAAGCTAGACCCTGAAGACGTGTGCTCTTATCTGGCTGCCGCAATGCAGTTC
TTTGAGGGAGCATGTCCTGACGACTGGACCAGTTACGGAATCTTGATAGCTCGAAAGGGA
GATAAGATCACCCCGGATTCTCTTGTGGACATAAGACGTACTAATGTGGAAGGAAATTGG
GCTCTAACAGGGGGCATGGAGTTGACGAGGGACCCCACGGTTTCAGAGCATGCATCTTTG
GTCGGTCTTCTCTTGAGTCTATATAGGTTGAGCAAAACCCCGGGACAGAACACCGGCAAT
TACAAGACAAACATCGCAGATAGAATAGAACAAATTTTTGAGACAGCCCCTTTTGTGAAG
ATAGTAGAACATCATACTTTGATGACAACCCACAAAATGTGCGCCAACTGGAGTACTATA
CCGAACTTTAGATTTCTAGCTGGAGCCTATGACATGTTTTTCTCCCGGATTGAACATCTG
TATTCAGCGATTAGAGTAGGCACAGTTGTCACTGCTTATGAGGACTGCTCAGGACTGGTG
TCGTTTACAGGGTTTATCAAACAGATAAATCTCACTGCGAGAGAAGCACTACTATATTTC
TTCCACAAAAACTTCGAAGAAGAAATAAGAAGAATGTTCGAGCCGGGGCAAGAGACTGCA
GTTCCTCATTCCTATTTCATCCATTTTCGTTCCTTGGGCTTGAGCGGGAAATCTCCGTAC
TCATCAAATGCAGTTGGCCACGTTTTCAACCTCATTCACTTTGTCGGATGTTATATGGGT
CAAGTGAGATCTTTGAATGCAACAGTTATTGCCACATGTGCTCCGCATGAGATGTCTGTT
CTTGGGGGTTATTTGGGGGAGGAGTTCTTTGGAAAAGGGACTTTTGAGAGAAGATTCTTC
AGGGACGAGAAGGAGCTTCAGGAATATGAGGCAGCTGAATTGACAAAGACTGAAATGGCC
TTGGCAGATGACGGAACAGTCAATTCTGATGACGAAGACAACTTCTCTAGTGAAACCAGG
AGTCCGGAAGCAGTTTACACTCGAATCATGATGAATGGAGGTAGACTAAAAAGATCACAC
ATAAGAAGGTATGTCTCAGTCAGCTCCAATCATCAAGCTCGCCCCAATTCGTTCGCTGAG
TTTTTAAACAAGACATACTCGAGTGATTCATGA
>ZU_1282_20
ATGGATGCCGACAAGATTGTATTCAAAGTCAATAATCAGGTGGTCTCTCTAAAGCCTGAA
ATTATCGTGGATCAATATGAGTACAAGTACCCGGCCATAAAAGACTTGAAGAAGCCCAGT
ATAACTTTAGGAAAAGCCCCTGACTTGAACAAAGCATACAAATCAGTTTTATCCGGCATG
AATGCAGCCAAGCTAGACCCTGAAGATGTGTGCTCTTATCTGGCTGCCGCAATGCAGTTC
TTTGAGGGAGCATGTCCTGACGACTGGACCAGTTACGGAATCTTGATAGCTCGAAAGGGA
GATAAGATTACCCCGGATTCTCTTGTGGACATAAGACGTACTAATGTGGAAGGAAATTGG
GCTCTAACAGGGGGCATGGAGTTGACGAGGGACCCCACTGTTTCAGAGCATGCATCTTTG
GTCGGTCTTCTCTTGAGTCTATATAGGTTGAGCAAAATCTCTGGACAGAACACCGGCAAT
TACAAGACAAACATCGCAGATAGAATAGAACAAATTTTTGAGACAGCCCCTTTTGTGAAG
ATAGTAGAACATCATACTTTGATGACAACCCACAAAATGTGTGCCAATTGGAGTACTATA
CCAAACTTTAGATTTCTAGCTGGAGCCTATGACATGTTTTTCTCCCGGATTGAACATCTG
TATTCAGCGATTAGAGTAGGCACAGTTGTCACTGCTTATGAGGACTGCTCAGGACTGGTG
TCGTTTACAGGGTTTATCAAACAGATAAATCTCACTGCGAGAGAAGCACTACTATATTTC
TTCCACAAAAACTTTGAAGAAGAAATAAGGAGAATGTTCGAGCCTGGGCAAGAGACTGCA
GTTCCTCATTCCTATTTCATCCATTTTCGTTCATTGGGCTTGAGCGGGAAATCTCCGTAC
TCATCAAATGCAGTTGGCCACGTTTTCAACCTCATTCACTTTGTCGGATGTTATATGGGT
CAAGTGAGATCTTTGAATGCAACAGTTATTGCCACATGTGCTCCGCATGAGATGTCTGTT
CTTGGAGGTTATTTGGGGGAGGAGTTTTTTSGAAAAGGGACTTTTGAGAGAAGMTTCTTC
AGGGACGAGAAGGAGCTTCAGGAATATGAGGCAGCTGAATTGACAAAGACTGAAATGGCC
TTGGCAGATGACGGAACAGTCAATTCTGATGACGAAGACAACTTCTCTAGTGAAACCAGG
AGTCCGGAAGCAGTTTACACTCGAATCATGATGAATGGAGGTAGACTAAAAAGATCACAC
ATAAGAAGGTATGTCTCAGTCAGCTCCAATCATCAAGCTCGCCCCAATTCGTTCGCTGAG
TTTTTAAACAAGACATACTCGAGTGATTCGTGA
