# Supplementary material for: Bat Rabies in the Americas: Is Myotis the Main Ancestral Spreader?
Source: Viruses. 2024 Aug 16;16(8):1302. doi: 10.3390/v16081302 (PMC11359690; doi:10.3390/v16081302)
Supplement: Supplementary file 1 [file viruses-16-01302-s001.zip › S1 Table - Revised.xlsx]

## Sheet: Supplementary File S1  metadata
accession	isolate	host	country	state	locality	collection_date	Source
PP661603	ZU-002-22	Tadarida brasiliensis	Argentina	Buenos Aires	Bahia Blanca	2022	This study
PP661605	ZU-115-22	Tadarida brasiliensis	Argentina	Buenos Aires	Villa Gesell	2022	This study
PP661604	ZU-204-22	Tadarida brasiliensis	Argentina	Buenos Aires	Balcarce	2022	This study
PP661617	ZU-327-22	Tadarida brasiliensis	Argentina	Buenos Aires	San Nicolas	2022	This study
PP661642	ZU-404-22	Aeorestes cinereus	Argentina	Buenos Aires	Lomas de Zamora	2022	This study
PP661643	ZU-413-22	Eumops bonariensis	Argentina	Buenos Aires	Zarate	2022	This study
PP661592	ZU-453-22	Myotis dinellii	Argentina	Buenos Aires	General Viamonte	2022	This study
PP661587	ZU-479-22	Myotis levis	Argentina	Buenos Aires	Villa Gesell	2022	This study
PP661585	ZU-493-22	Tadarida brasiliensis	Argentina	Buenos Aires	Olavarria	2022	This study
PP661626	ZU-505-22	Tadarida brasiliensis	Argentina	Buenos Aires	Zarate	2022	This study
PP661591	ZU-508-22	Myotis levis	Argentina	Buenos Aires	La Plata	2022	This study
PP661620	ZU-514-22	Tadarida brasiliensis	Argentina	Buenos Aires	Saladillo	2022	This study
PP661609	ZU-555-22	Tadarida brasiliensis	Argentina	Buenos Aires	Olavarria	2022	This study
PP661625	ZU-560-22	Tadarida brasiliensis	Argentina	Buenos Aires	Campana	2022	This study
PP661611	ZU-601-22	Tadarida brasiliensis	Argentina	Buenos Aires	La Plata	2022	This study
PP661594	ZU-637-22	Myotis dinellii	Argentina	Buenos Aires	Zarate	2022	This study
PP661584	ZU-653-22	Dasypterus ega	Argentina	Buenos Aires	General Viamonte	2022	This study
PP661598	ZU-661-22	Tadarida brasiliensis	Argentina	Buenos Aires	San Isidro	2022	This study
PP661607	ZU-664-22	Tadarida brasiliensis	Argentina	Buenos Aires	Pinamar	2022	This study
PP661641	ZU-688-22	Tadarida brasiliensis	Argentina	Buenos Aires	Chascomus	2022	This study
PP661601	ZU-691-22	Tadarida brasiliensis	Argentina	Buenos Aires	Pinamar	2022	This study
PP661590	ZU-728-22	Myotis dinellii	Argentina	Buenos Aires	General Alvear	2022	This study
PP661602	ZU-775-22	Tadarida brasiliensis	Argentina	Buenos Aires	Tigre	2022	This study
PP661593	ZU-787-22	Myotis sp.	Argentina	Buenos Aires	Lujan	2022	This study
PP661630	ZU-791-22	Tadarida brasiliensis	Argentina	Buenos Aires	Pergamino	2022	This study
PP661631	ZU-926-22	Tadarida brasiliensis	Argentina	Buenos Aires	San Isidro	2022	This study
PP661589	ZU-177-21	Eptesicus furinalis	Argentina	Buenos Aires	Exaltación de la Cruz	2021	This study
PP661633	ZU-823-21	Tadarida brasiliensis	Argentina	Buenos Aires	Lanus	2021	This study
PP661600	ZU-1076-21	Tadarida brasiliensis	Argentina	Buenos Aires	Junin	2021	This study
PP661615	ZU-1218-21	Tadarida brasiliensis	Argentina	Buenos Aires	La Plata	2021	This study
PP661612	ZU-1226-21	Tadarida brasiliensis	Argentina	Buenos Aires	Coronel Suarez	2021	This study
PP661606	ZU-1278-21	Tadarida brasiliensis	Argentina	Buenos Aires	Zarate	2021	This study
PP661622	ZU-1305-21	Tadarida brasiliensis	Argentina	Buenos Aires	Trenque Lauquen	2021	This study
PP661638	ZU-1528-21	Tadarida brasiliensis	Argentina	Buenos Aires	Tres Arroyos	2021	This study
PP661635	ZU-527-20	Tadarida brasiliensis	Argentina	Buenos Aires	General Alvear	2020	This study
PP661588	ZU-1360-20	Myotis levis	Argentina	Buenos Aires	San Pedro	2020	This study
PP661629	AB-760-21	Tadarida brasiliensis	Argentina	Buenos Aires	Gral Madariaga	2021	This study
PP661608	AB-762-21	Tadarida brasiliensis	Argentina	Buenos Aires	Loberia	2021	This study
PP661639	AB-764-21	Tadarida brasiliensis	Argentina	Buenos Aires	Coronel Suarez	2021	This study
PP661627	AB-767-21	Tadarida brasiliensis	Argentina	Buenos Aires	Balcarce	2021	This study
PP661636	AB-770-21	Tadarida brasiliensis	Argentina	Buenos Aires	Gral Alvarado	2021	This study
PP661614	AB-772-21	Tadarida brasiliensis	Argentina	Buenos Aires	Mar del Plata	2021	This study
PP661610	AB-774-21	Tadarida brasiliensis	Argentina	Buenos Aires	Gral Alvarado	2021	This study
PP661623	AB-775-21	Tadarida brasiliensis	Argentina	Buenos Aires	San Pedro	2021	This study
PP661613	AB-785-21	Tadarida brasiliensis	Argentina	Buenos Aires	La Matanza	2021	This study
PP661599	AB-679-22	Tadarida brasiliensis	Argentina	Tierra del Fuego	Ushuaia	2022	This study
PP661640	P196-02	Tadarida brasiliensis	Argentina	Cordoba	Capital	2002	This study
PP661619	P198-02	Tadarida brasiliensis	Argentina	Cordoba	Capital	2002	This study
PP661618	P199-02	Tadarida brasiliensis	Argentina	Cordoba	Capital	2002	This study
PP661632	A124-01	Tadarida brasiliensis	Argentina	Chubut	Puerto Madryn	2001	This study
PP661586	ZU-276-23	Eptesicus furinalis	Argentina	Buenos Aires	Moreno	2023	This study
PP661595	ZU-282-23	Tadarida brasiliensis	Argentina	Buenos Aires	Necochea	2023	This study
PP661596	AB-763-22	Tadarida brasiliensis	Argentina	Buenos Aires	Merlo	2022	This study
PP661597	NV-197-02_CBA	Tadarida brasiliensis	Argentina	Cordoba	Capital	2002	This study
PP661644	ZU-314-21	Tadarida brasiliensis	Argentina	Buenos Aires	Saladillo	2021	This study
PP661645	ZU-1282-20	Tadarida brasiliensis	Argentina	Buenos Aires	Saladillo	2020	This study
PP661616	P457-22	Tadarida brasiliensis	Argentina	Rio Negro	Choel Choel	2022	This study
PP661624	P480-22	Tadarida brasiliensis	Argentina	Cordoba	Rio Cuarto	2022	This study
PP661637	P482-22	Tadarida brasiliensis	Argentina	Cordoba	Rio Cuarto	2022	This study
PP661621	P486-22	Tadarida brasiliensis	Argentina	Cordoba	Capital	2022	This study
PP661628	P544-22	Tadarida brasiliensis	Argentina	Rio Negro	Choel Choel	2022	This study
PP661634	AB-653-22	Tadarida brasiliensis	Argentina	La Pampa	Santa Rosa	2022	This study
MW249020	DesRot/Peru/HUA1_8012_SV_VBRV	Desmodus rotundus	Peru	-	-	2016	Genbank
AY854587	V587	Desmodus rotundus	Mexico	-	-	1996	Genbank
KT023101	AT6	Desmodus rotundus	French Guiana	-	-	2010	Genbank
KF656697	A13-0396	Desmodus rotundus	Guatemala	-	-	2012	Genbank
KF864397	A893_2008_CAT	Desmodus rotundus	Argentina	-	-	2008	Genbank
KT276359	09035FRA	Artibeus planirostris	French Guiana	-	Remire-MontJoly	2009	Genbank
MN968387	565	Desmodus rotundus	Mexico	-	San Luis Potosi, La Loma	2018	Genbank
GU592648	brdrusp100/07	Desmodus rotundus	Brazil	-	-	2007	Genbank
KF864322	A699_2006_CHA	Desmodus rotundus	Argentina	-	-	2006	Genbank
GU644757	IN1657	Perimyotis subflavus	USA	-	Indiana	2004	Genbank
GU644758	TX5168	Perimyotis subflavus	USA	-	Texas	2004	Genbank
GU644712	AZ1838	Aeorestes cinereus	USA	-	Arizona	2005	Genbank
GU644719	WA0524	Aeorestes cinereus	USA	-	Washington	1998	Genbank
GU644700	GA60243	Lasiurus borealis	USA	-	Georgia	2005	Genbank
GU644736	TX5850	Lasiurus seminolus	USA	-	Texas	2002	Genbank
GU644740	CA06	Dasypterus xanthinus	USA	-	California	2004	Genbank
GU644738	AZ2953	Dasypterus xanthinus	USA	-	Arizona	2004	Genbank
GU644673	NJ1212	Eptesicus fuscus	USA	-	New Jersey	2005	Genbank
GU644675	NJ949	Eptesicus fuscus	USA	-	New Jersey	2005	Genbank
GU644695	WA2017	Eptesicus fuscus	USA	-	Washington	2005	Genbank
GU644659	MI1406	Eptesicus fuscus	USA	-	Michigan	2003	Genbank
GU644727	TX4904	Dasypterus intermedius	USA	-	Texas	2002	Genbank
GU644722	FL1024	Dasypterus intermedius	USA	-	Florida	2001	Genbank
HQ341793	Hm860	Histiotus macrotus	Chile	-	-	2007	Genbank
JF826130	Tb30	Tadarida brasiliensis	Chile	-	-	2009	Genbank
GU644751	AZ2857	Myotis yumanensis	USA	-	Arizona	2004	Genbank
GU644753	CA957	Myotis yumanensis	USA	-	California	2004	Genbank
GU644759	CA178	Corynorhinus townsendii	USA	-	California	2003	Genbank
GU644642	AZ1968	Eptesicus fuscus	USA	-	Arizona	2004	Genbank
GU644686	WA016	Eptesicus fuscus	USA	-	Washington	2004	Genbank
GU644741	FL1078	Myotis austroriparius	USA	-	Florida	2001	Genbank
GU644742	FL331	Myotis austroriparius	USA	-	Florida	2001	Genbank
GU644754	FL1384	Nycticeius humeralis	USA	-	Florida	2001	Genbank
GU644641	AZ4030	Antrozous pallidus	USA	-	Arizona	2005	Genbank
GU644755	AZ1258	Parastrellus hesperus	USA	-	Arizona	2004	Genbank
GU644756	CA2167	Parastrellus hesperus	USA	-	California	2003	Genbank
KM594029	IP 3208/06	Eptesicus furinalis	Brazil	-	-	2006	Genbank
AF070450	-	Tadarida brasiliensis	Chile	-	-	1996	Genbank
AF394877	905	Corynorhinus townsendii	USA	-	Marin County, California	1989	Genbank
AY039225	876	Myotis austroriparius	USA	-	Highlands County, Florida	1988	Genbank
KY203073	02AB1626	Lasionycteris noctivagans	Canada	-	-	2002	Genbank
KY203141	09AB0848	Lasionycteris noctivagans	Canada	-	-	2009	Genbank
JX648545	PERPUNBT13526-07	Histiotus montanus	Peru	-	-	2007	Genbank
KY203083	03BC0692	Myotis volans	Canada	-	-	2003	Genbank
KY203168	12BC0768	Myotis volans	Canada	-	-	2012	Genbank
OM202992	A16-0747	Antrozous pallidus	USA	-	Dona Anas County, NM	2009	Genbank
KY203053	97BC1234	Myotis evotis	Canada	-	-	1997	Genbank
KY203122	07BC0843	Myotis evotis	Canada	-	-	2007	Genbank
KY203184	15BC0560	Myotis yumanensis	Canada	-	-	2015	Genbank
KY203142	09BC0504	Myotis yumanensis	Canada	-	-	2009	Genbank
KY203173	13BC0579	Myotis lucifugus	Canada	-	-	2013	Genbank
KY203165	12BC0623	Myotis lucifugus	Canada	-	-	2012	Genbank
KY203174	13BC0933	Myotis californicus	Canada	-	-	2013	Genbank
KY203051	96BC1737	Myotis californicus	Canada	-	-	1996	Genbank
KY203097	04ON1384	Myotis septentrionalis	Canada	-	-	2004	Genbank
KY203151	10NS2054	Myotis septentrionalis	Canada	-	-	2010	Genbank
GU552790	IP1992/05	Histiotus velatus	Brazil	-	-	2005	Genbank
EU981920	IP6771U/08	Tadarida brasiliensis	Uruguay	-	-	2008	Genbank
JF682413	7848_05_Art_SP	Artibeus sp.	Brazil	-	Marilia	2005	Genbank
MW366898	SV33/19	Nyctinomops sp.	Brazil	-	-	2019	Genbank
GU552823	IP1068/07	Dasypterus ega	Brazil	-	-	2007	Genbank
GU552820	IP4157/05	Myotis nigricans	Brazil	-	-	2005	Genbank
GU552813	IP523/07	Myotis nigricans	Brazil	-	-	2007	Genbank
GU552810	IP3056/07	Eptesicus furinalis	Brazil	-	-	2007	Genbank
GU552811	IP991/06	Eptesicus furinalis	Brazil	-	-	2006	Genbank
GU552801	IP3640/05	Nyctinomops laticaudatus	Brazil	-	-	2005	Genbank
GU552787	IP9185/05	Tadarida brasiliensis	Brazil	-	-	2005	Genbank
GU552789	IP1779/06	Molossus molossus	Brazil	-	-	2006	Genbank
GU644769	CA15824	Tadarida brasiliensis	USA	California	-	2003	Genbank
GU991830	3256MxChihbat99	Tadarida brasiliensis	Mexico	-	-	1999	Genbank
