# Supplementary material for: Bat Rabies in the Americas: Is Myotis the Main Ancestral Spreader?
Source: Viruses. 2024 Aug 16;16(8):1302. doi: 10.3390/v16081302 (PMC11359690; doi:10.3390/v16081302)
Supplement: Supplementary file 1 [file viruses-16-01302-s001.zip › S2 File.tre]

#NEXUS
begin taxa;
	dimensions ntax=132;
	taxlabels
	A124_01[&Region="South America",collection_date=2001,concatenated="A124_01_Tadarida_brasiliensis_Argentina",concatenated_1="A124_01_Tadarida_brasiliensis",country="Argentina",host="Tadarida brasiliensis",host_genus="Tadarida",host_group="Tadarida",isolate="A124-01",locality="-",old_name="-",state="Chubut",subset="test"]
	AB_457_22[&Region="South America",collection_date=2022,concatenated="AB_457_22_Tadarida_brasiliensis_Argentina",concatenated_1="AB_457_22_Tadarida_brasiliensis",country="Argentina",host="Tadarida brasiliensis",host_genus="Tadarida",host_group="Tadarida",isolate="AB-457-22",locality="-",old_name="-",state="Rio Negro",subset="test"]
	AB_480_22[&Region="South America",collection_date=2022,concatenated="480_22_Tadarida_brasiliensis_Argentina",concatenated_1="480_22_Tadarida_brasiliensis",country="Argentina",host="Tadarida brasiliensis",host_genus="Tadarida",host_group="Tadarida",isolate="AB-480-22",locality="-",old_name="-",state="C�rdoba",subset="test"]
	AB_482_22[&Region="South America",collection_date=2022,concatenated="AB_482_22_Tadarida_brasiliensis_Argentina",concatenated_1="AB_482_22_Tadarida_brasiliensis",country="Argentina",host="Tadarida brasiliensis",host_genus="Tadarida",host_group="Tadarida",isolate="AB-482-22",locality="-",old_name="-",state="Cordoba",subset="test"]
	AB_486_22[&Region="South America",collection_date=2022,concatenated="AB_486_22_Tadarida_brasiliensis_Argentina",concatenated_1="AB_486_22_Tadarida_brasiliensis",country="Argentina",host="Tadarida brasiliensis",host_genus="Tadarida",host_group="Tadarida",isolate="AB-486-22",locality="-",old_name="-",state="Cordoba",subset="test"]
	AB_544_22[&Region="South America",collection_date=2022,concatenated="AB_544_22_Tadarida_brasiliensis_Argentina",concatenated_1="AB_544_22_Tadarida_brasiliensis",country="Argentina",host="Tadarida brasiliensis",host_genus="Tadarida",host_group="Tadarida",isolate="AB-544-22",locality="-",old_name="-",state="Rio Negro",subset="test"]
	AB_653_22[&Region="South America",collection_date=2022,concatenated="AB_653_22_Tadarida_brasiliensis_Argentina",concatenated_1="AB_653_22_Tadarida_brasiliensis",country="Argentina",host="Tadarida brasiliensis",host_genus="Tadarida",host_group="Tadarida",isolate="AB-653-22",locality="-",old_name="-",state="La Pampa",subset="test"]
	AB_679_22[&Region="South America",collection_date=2022,concatenated="AB_679_22_Tadarida_brasiliensis_Argentina",concatenated_1="AB_679_22_Tadarida_brasiliensis",country="Argentina",host="Tadarida brasiliensis",host_genus="Tadarida",host_group="Tadarida",isolate="AB-679-",locality="-",old_name="-",state="Buenos Aires",subset="test"]
	AB_760_22[&Region="South America",collection_date=2022,concatenated="AB_760_22_Tadarida_brasiliensis_Argentina",concatenated_1="AB_760_22_Tadarida_brasiliensis",country="Argentina",host="Tadarida brasiliensis",host_genus="Tadarida",host_group="Tadarida",isolate="AB-760-22",locality="-",old_name="-",state="Santa Fe",subset="test"]
	AB_762_22[&Region="South America",collection_date=2022,concatenated="AB_762_22_Tadarida_brasiliensis_Argentina",concatenated_1="AB_762_22_Tadarida_brasiliensis",country="Argentina",host="Tadarida brasiliensis",host_genus="Tadarida",host_group="Tadarida",isolate="AB-762-22",locality="-",old_name="-",state="Santa Fe",subset="test"]
	AB_763_22[&Region="South America",collection_date=2022,concatenated="AB_763_22_Tadarida_brasiliensis_Argentina",concatenated_1="AB_763_22_Tadarida_brasiliensis",country="Argentina",host="Tadarida brasiliensis",host_genus="Tadarida",host_group="Tadarida",isolate="AB-763-22",locality="-",old_name="-",state="Santa Fe",subset="test"]
	AB_764_22[&Region="South America",collection_date=2022,concatenated="AB_764_22_Tadarida_brasiliensis_Argentina",concatenated_1="AB_764_22_Tadarida_brasiliensis",country="Argentina",host="Tadarida brasiliensis",host_genus="Tadarida",host_group="Tadarida",isolate="AB-764-22",locality="-",old_name="-",state="Santa Fe",subset="test"]
	AB_767_22[&Region="South America",collection_date=2022,concatenated="AB_767_22_Tadarida_brasiliensis_Argentina",concatenated_1="AB_767_22_Tadarida_brasiliensis",country="Argentina",host="Tadarida brasiliensis",host_genus="Tadarida",host_group="Tadarida",isolate="AB-767-22",locality="-",old_name="-",state="Santa Fe",subset="test"]
	AB_770_22[&Region="South America",collection_date=2022,concatenated="AB_770_22_Tadarida_brasiliensis_Argentina",concatenated_1="AB_770_22_Tadarida_brasiliensis",country="Argentina",host="Tadarida brasiliensis",host_genus="Tadarida",host_group="Tadarida",isolate="AB-770-22",locality="-",old_name="-",state="Santa Fe",subset="test"]
	AB_772_22[&Region="South America",collection_date=2022,concatenated="AB_772_22_Tadarida_brasiliensis_Argentina",concatenated_1="AB_772_22_Tadarida_brasiliensis",country="Argentina",host="Tadarida brasiliensis",host_genus="Tadarida",host_group="Tadarida",isolate="AB-772-22",locality="-",old_name="-",state="Santa Fe",subset="test"]
	AB_774_22[&Region="South America",collection_date=2022,concatenated="AB_774_22_Tadarida_brasiliensis_Argentina",concatenated_1="AB_774_22_Tadarida_brasiliensis",country="Argentina",host="Tadarida brasiliensis",host_genus="Tadarida",host_group="Tadarida",isolate="AB-774-22",locality="-",old_name="-",state="Santa Fe",subset="test"]
	AB_775_22[&Region="South America",collection_date=2022,concatenated="AB_775_22_Tadarida_brasiliensis_Argentina",concatenated_1="AB_775_22_Tadarida_brasiliensis",country="Argentina",host="Tadarida brasiliensis",host_genus="Tadarida",host_group="Tadarida",isolate="AB-775-22",locality="-",old_name="-",state="Santa Fe",subset="test"]
	AB_785_22[&Region="South America",collection_date=2022,concatenated="AB_785_22_Tadarida_brasiliensis_Argentina",concatenated_1="AB_785_22_Tadarida_brasiliensis",country="Argentina",host="Tadarida brasiliensis",host_genus="Tadarida",host_group="Tadarida",isolate="AB-785-22",locality="-",old_name="-",state="Santa Fe",subset="test"]
	AF070450[&Region="South America",collection_date=1996,concatenated="AF070450_Tadarida_brasiliensis_Chile",concatenated_1="AF070450_Tadarida_brasiliensis",country="Chile",host="Tadarida brasiliensis",host_genus="Tadarida",host_group="Tadarida",isolate="-",locality="-",old_name="Rabies virus",state="-",subset="ingroup"]
	AF394877[&Region="North America",collection_date=1989,concatenated="AF394877_Corynorhinus_townsendii_USA",concatenated_1="AF394877_Corynorhinus_townsendii",country="USA",host="Corynorhinus townsendii",host_genus="Corynorhinus",host_group="Other",isolate="905",locality=" Marin County, California",old_name="Rabies virus",state="-",subset="ingroup"]
	AY039225[&Region="North America",collection_date=1988,concatenated="AY039225_Myotis_austroriparius_USA",concatenated_1="AY039225_Myotis_austroriparius",country="USA",host="Myotis austroriparius",host_genus="Myotis",host_group="Myotis",isolate="876",locality=" Highlands County, Florida",old_name="Rabies virus",state="-",subset="ingroup"]
	AY854587[&Region="North America",collection_date=1996,concatenated="AY854587_Desmodus_rotundus_Mexico",concatenated_1="AY854587_Desmodus_rotundus",country="Mexico",host="Desmodus rotundus",host_genus="Desmodus",host_group="Desmodus-Artibeus",isolate="V587",locality="-",old_name="Rabies virus",state="-",subset="ingroup"]
	EU981920[&Region="South America",collection_date=2008,concatenated="EU981920_Tadarida_brasiliensis_Uruguay",concatenated_1="EU981920_Tadarida_brasiliensis",country="Uruguay",host="Tadarida brasiliensis",host_genus="Tadarida",host_group="Tadarida",isolate="IP6771U/08",locality="-",old_name="Rabies virus",state="-",subset="ingroup"]
	GU552787[&Region="South America",collection_date=2005,concatenated="GU552787_Tadarida_brasiliensis_Brazil",concatenated_1="GU552787_Tadarida_brasiliensis",country="Brazil",host="Tadarida brasiliensis",host_genus="Tadarida",host_group="Tadarida",isolate="IP9185/05",locality="-",old_name="Rabies virus",state="-",subset="ingroup"]
	GU552789[&Region="South America",collection_date=2006,concatenated="GU552789_Molossus_molossus_Brazil",concatenated_1="GU552789_Molossus_molossus",country="Brazil",host="Molossus molossus",host_genus="Molossus",host_group="Molossus",isolate="IP1779/06",locality="-",old_name="Rabies virus",state="-",subset="ingroup"]
	GU552790[&Region="South America",collection_date=2005,concatenated="GU552790_Histiotus_velatus_Brazil",concatenated_1="GU552790_Histiotus_velatus",country="Brazil",host="Histiotus velatus",host_genus="Histiotus",host_group="Histiotus",isolate="IP1992/05",locality="-",old_name="Rabies virus",state="-",subset="ingroup"]
	GU552801[&Region="South America",collection_date=2005,concatenated="GU552801_Nyctinomops_laticaudatus_Brazil",concatenated_1="GU552801_Nyctinomops_laticaudatus",country="Brazil",host="Nyctinomops laticaudatus",host_genus="Nyctinomops",host_group="Other",isolate="IP3640/05",locality="-",old_name="Rabies virus",state="-",subset="ingroup"]
	GU552810[&Region="South America",collection_date=2007,concatenated="GU552810_Eptesicus_furinalis_Brazil",concatenated_1="GU552810_Eptesicus_furinalis",country="Brazil",host="Eptesicus furinalis",host_genus="Eptesicus",host_group="Eptesicus",isolate="IP3056/07",locality="-",old_name="Rabies virus",state="-",subset="ingroup"]
	GU552811[&Region="South America",collection_date=2006,concatenated="GU552811_Eptesicus_furinalis_Brazil",concatenated_1="GU552811_Eptesicus_furinalis",country="Brazil",host="Eptesicus furinalis",host_genus="Eptesicus",host_group="Eptesicus",isolate="IP991/06",locality="-",old_name="Rabies virus",state="-",subset="ingroup"]
	GU552813[&Region="South America",collection_date=2007,concatenated="GU552813_Myotis_nigricans_Brazil",concatenated_1="GU552813_Myotis_nigricans",country="Brazil",host="Myotis nigricans",host_genus="Myotis",host_group="Myotis",isolate="IP523/07",locality="-",old_name="Rabies virus",state="-",subset="ingroup"]
	GU552820[&Region="South America",collection_date=2005,concatenated="GU552820_Myotis_nigricans_Brazil",concatenated_1="GU552820_Myotis_nigricans",country="Brazil",host="Myotis nigricans",host_genus="Myotis",host_group="Myotis",isolate="IP4157/05",locality="-",old_name="Rabies virus",state="-",subset="ingroup"]
	GU552823[&Region="South America",collection_date=2007,concatenated="GU552823_Dasypterus_ega_Brazil",concatenated_1="GU552823_Dasypterus_ega",country="Brazil",host="Dasypterus ega",host_genus="Dasypterus",host_group="Lasiurus-Dasypterus",isolate="IP1068/07",locality="-",old_name="Rabies virus",state="-",subset="ingroup"]
	GU592648[&Region="South America",collection_date=2007,concatenated="GU592648_Desmodus_rotundus_Brazil",concatenated_1="GU592648_Desmodus_rotundus",country="Brazil",host="Desmodus rotundus",host_genus="Desmodus",host_group="Desmodus-Artibeus",isolate="brdrusp100/07",locality="-",old_name="Rabies virus",state="-",subset="ingroup"]
	GU644641[&Region="North America",collection_date=2005,concatenated="GU644641_Antrozous_pallidus_USA",concatenated_1="GU644641_Antrozous_pallidus",country="USA",host="Antrozous pallidus",host_genus="Antrozous",host_group="Other",isolate="AZ4030",locality=" Arizona",old_name="Rabies virus",state="-",subset="ingroup"]
	GU644642[&Region="North America",collection_date=2004,concatenated="GU644642_Eptesicus_fuscus_USA",concatenated_1="GU644642_Eptesicus_fuscus",country="USA",host="Eptesicus fuscus",host_genus="Eptesicus",host_group="Eptesicus",isolate="AZ1968",locality=" Arizona",old_name="Rabies virus",state="-",subset="ingroup"]
	GU644659[&Region="North America",collection_date=2003,concatenated="GU644659_Eptesicus_fuscus_USA",concatenated_1="GU644659_Eptesicus_fuscus",country="USA",host="Eptesicus fuscus",host_genus="Eptesicus",host_group="Eptesicus",isolate="MI1406",locality=" Michigan",old_name="Rabies virus",state="-",subset="ingroup"]
	GU644673[&Region="North America",collection_date=2005,concatenated="GU644673_Eptesicus_fuscus_USA",concatenated_1="GU644673_Eptesicus_fuscus",country="USA",host="Eptesicus fuscus",host_genus="Eptesicus",host_group="Eptesicus",isolate="NJ1212",locality=" New Jersey",old_name="Rabies virus",state="-",subset="ingroup"]
	GU644675[&Region="North America",collection_date=2005,concatenated="GU644675_Eptesicus_fuscus_USA",concatenated_1="GU644675_Eptesicus_fuscus",country="USA",host="Eptesicus fuscus",host_genus="Eptesicus",host_group="Eptesicus",isolate="NJ949",locality=" New Jersey",old_name="Rabies virus",state="-",subset="ingroup"]
	GU644686[&Region="North America",collection_date=2004,concatenated="GU644686_Eptesicus_fuscus_USA",concatenated_1="GU644686_Eptesicus_fuscus",country="USA",host="Eptesicus fuscus",host_genus="Eptesicus",host_group="Eptesicus",isolate="WA016",locality=" Washington",old_name="Rabies virus",state="-",subset="ingroup"]
	GU644695[&Region="North America",collection_date=2005,concatenated="GU644695_Eptesicus_fuscus_USA",concatenated_1="GU644695_Eptesicus_fuscus",country="USA",host="Eptesicus fuscus",host_genus="Eptesicus",host_group="Eptesicus",isolate="WA2017",locality=" Washington",old_name="Rabies virus",state="-",subset="ingroup"]
	GU644700[&Region="North America",collection_date=2005,concatenated="GU644700_Lasiurus_borealis_USA",concatenated_1="GU644700_Lasiurus_borealis",country="USA",host="Lasiurus borealis",host_genus="Lasiurus",host_group="Lasiurus-Dasypterus",isolate="GA60243",locality=" Georgia",old_name="Rabies virus",state="-",subset="ingroup"]
	GU644712[&Region="North America",collection_date=2005,concatenated="GU644712_Aeorestes_cinereus_USA",concatenated_1="GU644712_Aeorestes_cinereus",country="USA",host="Aeorestes cinereus",host_genus="Aeorestes",host_group="Lasiurus-Dasypterus",isolate="AZ1838",locality=" Arizona",old_name="Rabies virus",state="-",subset="ingroup"]
	GU644719[&Region="North America",collection_date=1998,concatenated="GU644719_Aeorestes_cinereus_USA",concatenated_1="GU644719_Aeorestes_cinereus",country="USA",host="Aeorestes cinereus",host_genus="Aeorestes",host_group="Lasiurus-Dasypterus",isolate="WA0524",locality=" Washington",old_name="Rabies virus",state="-",subset="ingroup"]
	GU644722[&Region="North America",collection_date=2001,concatenated="GU644722_Dasypterus_intermedius_USA",concatenated_1="GU644722_Dasypterus_intermedius",country="USA",host="Dasypterus intermedius",host_genus="Dasypterus",host_group="Lasiurus-Dasypterus",isolate="FL1024",locality=" Florida",old_name="Rabies virus",state="-",subset="ingroup"]
	GU644727[&Region="North America",collection_date=2002,concatenated="GU644727_Dasypterus_intermedius_USA",concatenated_1="GU644727_Dasypterus_intermedius",country="USA",host="Dasypterus intermedius",host_genus="Dasypterus",host_group="Lasiurus-Dasypterus",isolate="TX4904",locality=" Texas",old_name="Rabies virus",state="-",subset="ingroup"]
	GU644736[&Region="North America",collection_date=2002,concatenated="GU644736_Lasiurus_seminolus_USA",concatenated_1="GU644736_Lasiurus_seminolus",country="USA",host="Lasiurus seminolus",host_genus="Lasiurus",host_group="Lasiurus-Dasypterus",isolate="TX5850",locality=" Texas",old_name="Rabies virus",state="-",subset="ingroup"]
	GU644738[&Region="North America",collection_date=2004,concatenated="GU644738_Dasypterus_xanthinus_USA",concatenated_1="GU644738_Dasypterus_xanthinus",country="USA",host="Dasypterus xanthinus",host_genus="Dasypterus",host_group="Lasiurus-Dasypterus",isolate="AZ2953",locality=" Arizona",old_name="Rabies virus",state="-",subset="ingroup"]
	GU644740[&Region="North America",collection_date=2004,concatenated="GU644740_Dasypterus_xanthinus_USA",concatenated_1="GU644740_Dasypterus_xanthinus",country="USA",host="Dasypterus xanthinus",host_genus="Dasypterus",host_group="Lasiurus-Dasypterus",isolate="CA06",locality=" California",old_name="Rabies virus",state="-",subset="ingroup"]
	GU644741[&Region="North America",collection_date=2001,concatenated="GU644741_Myotis_austroriparius_USA",concatenated_1="GU644741_Myotis_austroriparius",country="USA",host="Myotis austroriparius",host_genus="Myotis",host_group="Myotis",isolate="FL1078",locality=" Florida",old_name="Rabies virus",state="-",subset="ingroup"]
	GU644742[&Region="North America",collection_date=2001,concatenated="GU644742_Myotis_austroriparius_USA",concatenated_1="GU644742_Myotis_austroriparius",country="USA",host="Myotis austroriparius",host_genus="Myotis",host_group="Myotis",isolate="FL331",locality=" Florida",old_name="Rabies virus",state="-",subset="ingroup"]
	GU644751[&Region="North America",collection_date=2004,concatenated="GU644751_Myotis_yumanensis_USA",concatenated_1="GU644751_Myotis_yumanensis",country="USA",host="Myotis yumanensis",host_genus="Myotis",host_group="Myotis",isolate="AZ2857",locality=" Arizona",old_name="Rabies virus",state="-",subset="ingroup"]
	GU644753[&Region="North America",collection_date=2004,concatenated="GU644753_Myotis_yumanensis_USA",concatenated_1="GU644753_Myotis_yumanensis",country="USA",host="Myotis yumanensis",host_genus="Myotis",host_group="Myotis",isolate="CA957",locality=" California",old_name="Rabies virus",state="-",subset="ingroup"]
	GU644754[&Region="North America",collection_date=2001,concatenated="GU644754_Nycticeius_humeralis_USA",concatenated_1="GU644754_Nycticeius_humeralis",country="USA",host="Nycticeius humeralis",host_genus="Nycticeius",host_group="Other",isolate="FL1384",locality=" Florida",old_name="Rabies virus",state="-",subset="ingroup"]
	GU644755[&Region="North America",collection_date=2004,concatenated="GU644755_Parastrellus_hesperus_USA",concatenated_1="GU644755_Parastrellus_hesperus",country="USA",host="Parastrellus hesperus",host_genus="Parastrellus",host_group="Other",isolate="AZ1258",locality=" Arizona",old_name="Rabies virus",state="-",subset="ingroup"]
	GU644756[&Region="North America",collection_date=2003,concatenated="GU644756_Parastrellus_hesperus_USA",concatenated_1="GU644756_Parastrellus_hesperus",country="USA",host="Parastrellus hesperus",host_genus="Parastrellus",host_group="Other",isolate="CA2167",locality=" California",old_name="Rabies virus",state="-",subset="ingroup"]
	GU644757[&Region="North America",collection_date=2004,concatenated="GU644757_Perimyotis_subflavus_USA",concatenated_1="GU644757_Perimyotis_subflavus",country="USA",host="Perimyotis subflavus",host_genus="Perimyotis",host_group="Other",isolate="IN1657",locality=" Indiana",old_name="Rabies virus",state="-",subset="ingroup"]
	GU644758[&Region="North America",collection_date=2004,concatenated="GU644758_Perimyotis_subflavus_USA",concatenated_1="GU644758_Perimyotis_subflavus",country="USA",host="Perimyotis subflavus",host_genus="Perimyotis",host_group="Other",isolate="TX5168",locality=" Texas",old_name="Rabies virus",state="-",subset="ingroup"]
	GU644759[&Region="North America",collection_date=2003,concatenated="GU644759_Corynorhinus_townsendii_USA",concatenated_1="GU644759_Corynorhinus_townsendii",country="USA",host="Corynorhinus townsendii",host_genus="Corynorhinus",host_group="Other",isolate="CA178",locality=" California",old_name="Rabies virus",state="-",subset="ingroup"]
	GU644769[&Region="North America",collection_date=2003,concatenated="GU644769_Tadarida_brasiliensis_USA",concatenated_1="GU644769_Tadarida_brasiliensis",country="USA",host="Tadarida brasiliensis",host_genus="Tadarida",host_group="Tadarida",isolate="CA15824",locality="-",old_name="Rabies virus",state="California",subset="ingroup"]
	GU991830[&Region="North America",collection_date=1999,concatenated="GU991830_Tadarida_brasiliensis_Mexico",concatenated_1="GU991830_Tadarida_brasiliensis",country="Mexico",host="Tadarida brasiliensis",host_genus="Tadarida",host_group="Tadarida",isolate="3256MxChihbat99",locality="-",old_name="Rabies virus",state="-",subset="ingroup"]
	HQ341793[&Region="South America",collection_date=2007,concatenated="HQ341793_Histiotus_macrotus_Chile",concatenated_1="HQ341793_Histiotus_macrotus",country="Chile",host="Histiotus macrotus",host_genus="Histiotus",host_group="Histiotus",isolate="Hm860",locality="-",old_name="Rabies virus",state="-",subset="ingroup"]
	JF682413[&Region="South America",collection_date=2005,concatenated="JF682413_Artibeus_sp_Brazil",concatenated_1="JF682413_Artibeus_sp",country="Brazil",host="Artibeus sp.",host_genus="Artibeus",host_group="Desmodus-Artibeus",isolate="7848_05_Art_SP",locality=" Marilia",old_name="Rabies virus",state="-",subset="ingroup"]
	JF826130[&Region="South America",collection_date=2009,concatenated="JF826130_Tadarida_brasiliensis_Chile",concatenated_1="JF826130_Tadarida_brasiliensis",country="Chile",host="Tadarida brasiliensis",host_genus="Tadarida",host_group="Tadarida",isolate="Tb30",locality="-",old_name="Rabies virus",state="-",subset="ingroup"]
	JX648545[&Region="South America",collection_date=2007,concatenated="JX648545_Histiotus_montanus_Peru",concatenated_1="JX648545_Histiotus_montanus",country="Peru",host="Histiotus montanus",host_genus="Histiotus",host_group="Histiotus",isolate="PERPUNBT13526-07",locality="-",old_name="Rabies virus",state="-",subset="ingroup"]
	KF656697[&Region="Central America",collection_date=2012,concatenated="KF656697_Desmodus_rotundus_Guatemala",concatenated_1="KF656697_Desmodus_rotundus",country="Guatemala",host="Desmodus rotundus",host_genus="Desmodus",host_group="Desmodus-Artibeus",isolate="A13-0396",locality="-",old_name="Rabies virus",state="-",subset="ingroup"]
	KF864322[&Region="South America",collection_date=2006,concatenated="KF864322_Desmodus_rotundus_Argentina",concatenated_1="KF864322_Desmodus_rotundus",country="Argentina",host="Desmodus rotundus",host_genus="Desmodus",host_group="Desmodus-Artibeus",isolate="A699_2006_CHA",locality="-",old_name="Rabies virus",state="-",subset="ingroup"]
	KF864397[&Region="South America",collection_date=2008,concatenated="KF864397_Desmodus_rotundus_Argentina",concatenated_1="KF864397_Desmodus_rotundus",country="Argentina",host="Desmodus rotundus",host_genus="Desmodus",host_group="Desmodus-Artibeus",isolate="A893_2008_CAT",locality="-",old_name="Rabies virus",state="-",subset="ingroup"]
	KM594029[&Region="South America",collection_date=2006,concatenated="KM594029_Eptesicus_furinalis_Brazil",concatenated_1="KM594029_Eptesicus_furinalis",country="Brazil",host="Eptesicus furinalis",host_genus="Eptesicus",host_group="Eptesicus",isolate="IP 3208/06",locality="-",old_name="Rabies virus",state="-",subset="ingroup"]
	KT023101[&Region="South America",collection_date=2010,concatenated="KT023101_Desmodus_rotundus_French_Guiana",concatenated_1="KT023101_Desmodus_rotundus",country="French Guiana",host="Desmodus rotundus",host_genus="Desmodus",host_group="Desmodus-Artibeus",isolate="AT6",locality="-",old_name="Rabies virus",state="-",subset="ingroup"]
	KT276359[&Region="South America",collection_date=2009,concatenated="KT276359_Artibeus_planirostris_French_Guiana",concatenated_1="KT276359_Artibeus_planirostris",country="French Guiana",host="Artibeus planirostris",host_genus="Artibeus",host_group="Desmodus-Artibeus",isolate="09035FRA",locality=" Remire-MontJoly",old_name="Rabies virus",state="-",subset="ingroup"]
	KY203051[&Region="North America",collection_date=1996,concatenated="KY203051_Myotis_californicus_Canada",concatenated_1="KY203051_Myotis_californicus",country="Canada",host="Myotis californicus",host_genus="Myotis",host_group="Myotis",isolate="96BC1737",locality="-",old_name="Rabies virus",state="-",subset="ingroup"]
	KY203053[&Region="North America",collection_date=1997,concatenated="KY203053_Myotis_evotis_Canada",concatenated_1="KY203053_Myotis_evotis",country="Canada",host="Myotis evotis",host_genus="Myotis",host_group="Myotis",isolate="97BC1234",locality="-",old_name="Rabies virus",state="-",subset="ingroup"]
	KY203073[&Region="North America",collection_date=2002,concatenated="KY203073_Lasionycteris_noctivagans_Canada",concatenated_1="KY203073_Lasionycteris_noctivagans",country="Canada",host="Lasionycteris noctivagans",host_genus="Lasionycteris",host_group="Other",isolate="02AB1626",locality="-",old_name="Rabies virus",state="-",subset="ingroup"]
	KY203083[&Region="North America",collection_date=2003,concatenated="KY203083_Myotis_volans_Canada",concatenated_1="KY203083_Myotis_volans",country="Canada",host="Myotis volans",host_genus="Myotis",host_group="Myotis",isolate="03BC0692",locality="-",old_name="Rabies virus",state="-",subset="ingroup"]
	KY203097[&Region="North America",collection_date=2004,concatenated="KY203097_Myotis_septentrionalis_Canada",concatenated_1="KY203097_Myotis_septentrionalis",country="Canada",host="Myotis septentrionalis",host_genus="Myotis",host_group="Myotis",isolate="04ON1384",locality="-",old_name="Rabies virus",state="-",subset="ingroup"]
	KY203122[&Region="North America",collection_date=2007,concatenated="KY203122_Myotis_evotis_Canada",concatenated_1="KY203122_Myotis_evotis",country="Canada",host="Myotis evotis",host_genus="Myotis",host_group="Myotis",isolate="07BC0843",locality="-",old_name="Rabies virus",state="-",subset="ingroup"]
	KY203141[&Region="North America",collection_date=2009,concatenated="KY203141_Lasionycteris_noctivagans_Canada",concatenated_1="KY203141_Lasionycteris_noctivagans",country="Canada",host="Lasionycteris noctivagans",host_genus="Lasionycteris",host_group="Other",isolate="09AB0848",locality="-",old_name="Rabies virus",state="-",subset="ingroup"]
	KY203142[&Region="North America",collection_date=2009,concatenated="KY203142_Myotis_yumanensis_Canada",concatenated_1="KY203142_Myotis_yumanensis",country="Canada",host="Myotis yumanensis",host_genus="Myotis",host_group="Myotis",isolate="09BC0504",locality="-",old_name="Rabies virus",state="-",subset="ingroup"]
	KY203151[&Region="North America",collection_date=2010,concatenated="KY203151_Myotis_septentrionalis_Canada",concatenated_1="KY203151_Myotis_septentrionalis",country="Canada",host="Myotis septentrionalis",host_genus="Myotis",host_group="Myotis",isolate="10NS2054",locality="-",old_name="Rabies virus",state="-",subset="ingroup"]
	KY203165[&Region="North America",collection_date=2012,concatenated="KY203165_Myotis_lucifugus_Canada",concatenated_1="KY203165_Myotis_lucifugus",country="Canada",host="Myotis lucifugus",host_genus="Myotis",host_group="Myotis",isolate="12BC0623",locality="-",old_name="Rabies virus",state="-",subset="ingroup"]
	KY203168[&Region="North America",collection_date=2012,concatenated="KY203168_Myotis_volans_Canada",concatenated_1="KY203168_Myotis_volans",country="Canada",host="Myotis volans",host_genus="Myotis",host_group="Myotis",isolate="12BC0768",locality="-",old_name="Rabies virus",state="-",subset="ingroup"]
	KY203173[&Region="North America",collection_date=2013,concatenated="KY203173_Myotis_lucifugus_Canada",concatenated_1="KY203173_Myotis_lucifugus",country="Canada",host="Myotis lucifugus",host_genus="Myotis",host_group="Myotis",isolate="13BC0579",locality="-",old_name="Rabies virus",state="-",subset="ingroup"]
	KY203174[&Region="North America",collection_date=2013,concatenated="KY203174_Myotis_californicus_Canada",concatenated_1="KY203174_Myotis_californicus",country="Canada",host="Myotis californicus",host_genus="Myotis",host_group="Myotis",isolate="13BC0933",locality="-",old_name="Rabies virus",state="-",subset="ingroup"]
	KY203184[&Region="North America",collection_date=2015,concatenated="KY203184_Myotis_yumanensis_Canada",concatenated_1="KY203184_Myotis_yumanensis",country="Canada",host="Myotis yumanensis",host_genus="Myotis",host_group="Myotis",isolate="15BC0560",locality="-",old_name="Rabies virus",state="-",subset="ingroup"]
	MN968387[&Region="North America",collection_date=2018,concatenated="MN968387_Desmodus_rotundus_Mexico",concatenated_1="MN968387_Desmodus_rotundus",country="Mexico",host="Desmodus rotundus",host_genus="Desmodus",host_group="Desmodus-Artibeus",isolate="565",locality=" San Luis Potosi, La Loma",old_name="Rabies lyssavirus",state="-",subset="ingroup"]
	MW249020[&Region="South America",collection_date=2016,concatenated="MW249020_Desmodus_rotundus_Peru",concatenated_1="MW249020_Desmodus_rotundus",country="Peru",host="Desmodus rotundus",host_genus="Desmodus",host_group="Desmodus-Artibeus",isolate="DesRot/Peru/HUA1_8012_SV_VBRV",locality="-",old_name="Rabies lyssavirus",state="-",subset="ingroup"]
	MW366898[&Region="South America",collection_date=2019,concatenated="MW366898_Nyctinomops_sp_Brazil",concatenated_1="MW366898_Nyctinomops_sp",country="Brazil",host="Nyctinomops sp.",host_genus="Nyctinomops",host_group="Other",isolate="SV33/19",locality="-",old_name="Rabies lyssavirus",state="-",subset="ingroup"]
	NV_197_02[&Region="South America",collection_date=2002,concatenated="NV_197_02_Tadarida_brasiliensis_Argentina",concatenated_1="NV_197_02_Tadarida_brasiliensis",country="Argentina",host="Tadarida brasiliensis",host_genus="Tadarida",host_group="Tadarida",isolate="NV-197-02_CBA",locality="-",old_name="-",state="Cordoba",subset="test"]
	OM202992[&Region="North America",collection_date=2009,concatenated="OM202992_Antrozous_pallidus_USA",concatenated_1="OM202992_Antrozous_pallidus",country="USA",host="Antrozous pallidus",host_genus="Antrozous",host_group="Other",isolate="A16-0747",locality=" Dona Anas County, NM",old_name="Rabies lyssavirus",state="-",subset="ingroup"]
	P196_02[&Region="South America",collection_date=2002,concatenated="P196_02_Tadarida_brasiliensis_Argentina",concatenated_1="P196_02_Tadarida_brasiliensis",country="Argentina",host="Tadarida brasiliensis",host_genus="Tadarida",host_group="Tadarida",isolate="P196-02",locality="-",old_name="-",state="Cordoba",subset="test"]
	P198_02[&Region="South America",collection_date=2002,concatenated="P198_02_Tadarida_brasiliensis_Argentina",concatenated_1="P198_02_Tadarida_brasiliensis",country="Argentina",host="Tadarida brasiliensis",host_genus="Tadarida",host_group="Tadarida",isolate="P198-02",locality="-",old_name="-",state="Cordoba",subset="test"]
	P199_02[&Region="South America",collection_date=2002,concatenated="P199_02_Tadarida_brasiliensis_Argentina",concatenated_1="P199_02_Tadarida_brasiliensis",country="Argentina",host="Tadarida brasiliensis",host_genus="Tadarida",host_group="Tadarida",isolate="P199-02",locality="-",old_name="-",state="Cordoba",subset="test"]
	ZU_002_22[&Region="South America",collection_date=2022,concatenated="ZU_002_22_Tadarida_brasiliensis_Argentina",concatenated_1="ZU_002_22_Tadarida_brasiliensis",country="Argentina",host="Tadarida brasiliensis",host_genus="Tadarida",host_group="Tadarida",isolate="ZU-002-22",locality="Bahia Blanca",old_name="-",state="Buenos Aires",subset="test"]
	ZU_1076_21[&Region="South America",collection_date=2021,concatenated="ZU_1076_21_Tadarida_brasiliensis_Argentina",concatenated_1="ZU_1076_21_Tadarida_brasiliensis",country="Argentina",host="Tadarida brasiliensis",host_genus="Tadarida",host_group="Tadarida",isolate="ZU-1076-21",locality="Junin",old_name="-",state="Buenos Aires",subset="test"]
	ZU_115_22[&Region="South America",collection_date=2022,concatenated="ZU_115_22_Tadarida_brasiliensis_Argentina",concatenated_1="ZU_115_22_Tadarida_brasiliensis",country="Argentina",host="Tadarida brasiliensis",host_genus="Tadarida",host_group="Tadarida",isolate="ZU-115-22",locality="Villa Gesell",old_name="-",state="Buenos Aires",subset="test"]
	ZU_1218_21[&Region="South America",collection_date=2021,concatenated="ZU_1218_21_Tadarida_brasiliensis_Argentina",concatenated_1="ZU_1218_21_Tadarida_brasiliensis",country="Argentina",host="Tadarida brasiliensis",host_genus="Tadarida",host_group="Tadarida",isolate="ZU-1218-21",locality="La Plata",old_name="-",state="Buenos Aires",subset="test"]
	ZU_1226_21[&Region="South America",collection_date=2021,concatenated="ZU_1226_21_Tadarida_brasiliensis_Argentina",concatenated_1="ZU_1226_21_Tadarida_brasiliensis",country="Argentina",host="Tadarida brasiliensis",host_genus="Tadarida",host_group="Tadarida",isolate="ZU-1226-21",locality="Coronel Suarez",old_name="-",state="Buenos Aires",subset="test"]
	ZU_1278_21[&Region="South America",collection_date=2021,concatenated="ZU_1278_21_Tadarida_brasiliensis_Argentina",concatenated_1="ZU_1278_21_Tadarida_brasiliensis",country="Argentina",host="Tadarida brasiliensis",host_genus="Tadarida",host_group="Tadarida",isolate="ZU-1278-21",locality="Zarate",old_name="-",state="Buenos Aires",subset="test"]
	ZU_1282_20[&Region="South America",collection_date=2020,concatenated="ZU_1282_20_Tadarida_brasiliensis_Argentina",concatenated_1="ZU_1282_20_Tadarida_brasiliensis",country="Argentina",host="Tadarida brasiliensis",host_genus="Tadarida",host_group="Tadarida",isolate="ZU-1282-20",locality="Saladillo",old_name="-",state="Buenos Aires",subset="test"]
	ZU_1305_21[&Region="South America",collection_date=2021,concatenated="ZU_1305_21_Tadarida_brasiliensis_Argentina",concatenated_1="ZU_1305_21_Tadarida_brasiliensis",country="Argentina",host="Tadarida brasiliensis",host_genus="Tadarida",host_group="Tadarida",isolate="ZU-1305-21",locality="Trenque Lauquen ",old_name="-",state="Buenos Aires",subset="test"]
	ZU_1360_20[&Region="South America",collection_date=2020,concatenated="ZU_1360_20_Myotis_levis_Argentina",concatenated_1="ZU_1360_20_Myotis_levis",country="Argentina",host="Myotis levis",host_genus="Myotis",host_group="Myotis",isolate="ZU-1360-20",locality="San Pedro",old_name="-",state="Buenos Aires",subset="test"]
	ZU_1528_21[&Region="South America",collection_date=2021,concatenated="ZU_1528_21_Tadarida_brasiliensis_Argentina",concatenated_1="ZU_1528_21_Tadarida_brasiliensis",country="Argentina",host="Tadarida brasiliensis",host_genus="Tadarida",host_group="Tadarida",isolate="ZU-1528-21",locality="Tres Arroyos ",old_name="-",state="Buenos Aires",subset="test"]
	ZU_177_21[&Region="South America",collection_date=2021,concatenated="ZU_177_21_Eptesicus_spp_Argentina",concatenated_1="ZU_177_21_Eptesicus_spp",country="Argentina",host="Eptesicus spp.",host_genus="Eptesicus",host_group="Eptesicus",isolate="ZU-177-21",locality="Exaltaci�n de la Cruz",old_name="-",state="Buenos Aires",subset="test"]
	ZU_204_22[&Region="South America",collection_date=2022,concatenated="ZU_204_22_Tadarida_brasiliensis_Argentina",concatenated_1="ZU_204_22_Tadarida_brasiliensis",country="Argentina",host="Tadarida brasiliensis",host_genus="Tadarida",host_group="Tadarida",isolate="ZU-204-22",locality="Balcarce",old_name="-",state="Buenos Aires",subset="test"]
	ZU_276_23[&Region="South America",collection_date=2023,concatenated="ZU_276_23_Eptesicus_spp_Argentina",concatenated_1="ZU_276_23_Eptesicus_spp",country="Argentina",host="Eptesicus spp.",host_genus="Eptesicus",host_group="Eptesicus",isolate="ZU-276-23",locality="-",old_name="-",state="Buenos Aires",subset="test"]
	ZU_282_23[&Region="South America",collection_date=2023,concatenated="ZU_282_23_Tadarida_brasiliensis_Argentina",concatenated_1="ZU_282_23_Tadarida_brasiliensis",country="Argentina",host="Tadarida brasiliensis",host_genus="Tadarida",host_group="Tadarida",isolate="ZU-282-23",locality="-",old_name="-",state="Buenos Aires",subset="test"]
	ZU_314_21[&Region="South America",collection_date=2021,concatenated="ZU_314_21_Tadarida_brasiliensis_Argentina",concatenated_1="ZU_314_21_Tadarida_brasiliensis",country="Argentina",host="Tadarida brasiliensis",host_genus="Tadarida",host_group="Tadarida",isolate="ZU-314-21",locality="Saladillo",old_name="-",state="Buenos Aires",subset="test"]
	ZU_327_22[&Region="South America",collection_date=2022,concatenated="ZU_327_22_Tadarida_brasiliensis_Argentina",concatenated_1="ZU_327_22_Tadarida_brasiliensis",country="Argentina",host="Tadarida brasiliensis",host_genus="Tadarida",host_group="Tadarida",isolate="ZU-327-22",locality="San Nicolas",old_name="-",state="Buenos Aires",subset="test"]
	ZU_404_22[&Region="South America",collection_date=2022,concatenated="ZU_404_22_Aeorestes_cinereus_Argentina",concatenated_1="ZU_404_22_Aeorestes_cinereus",country="Argentina",host="Aeorestes cinereus",host_genus="Aeorestes",host_group="Lasiurus-Dasypterus",isolate="ZU-404-22",locality="Lomas de Zamora",old_name="-",state="Buenos Aires",subset="test"]
	ZU_413_22[&Region="South America",collection_date=2022,concatenated="ZU_413_22_Eumops_bonariensis_Argentina",concatenated_1="ZU_413_22_Eumops_bonariensis",country="Argentina",host="Eumops bonariensis",host_genus="Eumops",host_group="Eumops",isolate="ZU-413-22",locality="Zarate",old_name="-",state="Buenos Aires",subset="test"]
	ZU_453_22[&Region="South America",collection_date=2022,concatenated="ZU_453_22_Myotis_dinellii_Argentina",concatenated_1="ZU_453_22_Myotis_dinellii",country="Argentina",host="Myotis dinellii",host_genus="Myotis",host_group="Myotis",isolate="ZU-453-22",locality="General Viamonte",old_name="-",state="Buenos Aires",subset="test"]
	ZU_479_22[&Region="South America",collection_date=2022,concatenated="ZU_479_22_Myotis_levis_Argentina",concatenated_1="ZU_479_22_Myotis_levis",country="Argentina",host="Myotis levis",host_genus="Myotis",host_group="Myotis",isolate="ZU-479-22",locality="Villa Gesell",old_name="-",state="Buenos Aires",subset="test"]
	ZU_493_22[&Region="South America",collection_date=2022,concatenated="ZU_493_22_Tadarida_brasiliensis_Argentina",concatenated_1="ZU_493_22_Tadarida_brasiliensis",country="Argentina",host="Tadarida brasiliensis",host_genus="Tadarida",host_group="Tadarida",isolate="ZU-493-22",locality="Olavarria",old_name="-",state="Buenos Aires",subset="test"]
	ZU_505_22[&Region="South America",collection_date=2022,concatenated="ZU_505_22_Tadarida_brasiliensis_Argentina",concatenated_1="ZU_505_22_Tadarida_brasiliensis",country="Argentina",host="Tadarida brasiliensis",host_genus="Tadarida",host_group="Tadarida",isolate="ZU-505-22",locality="Zarate",old_name="-",state="Buenos Aires",subset="test"]
	ZU_508_22[&Region="South America",collection_date=2022,concatenated="ZU_508_22_Myotis_levis_Argentina",concatenated_1="ZU_508_22_Myotis_levis",country="Argentina",host="Myotis levis",host_genus="Myotis",host_group="Myotis",isolate="ZU-508-22",locality="La Plata",old_name="-",state="Buenos Aires",subset="test"]
	ZU_514_22[&Region="South America",collection_date=2022,concatenated="ZU_514_22_Tadarida_brasiliensis_Argentina",concatenated_1="ZU_514_22_Tadarida_brasiliensis",country="Argentina",host="Tadarida brasiliensis",host_genus="Tadarida",host_group="Tadarida",isolate="ZU-514-22",locality="Saladillo",old_name="-",state="Buenos Aires",subset="test"]
	ZU_527_20[&Region="South America",collection_date=2020,concatenated="ZU_527_20_Tadarida_brasiliensis_Argentina",concatenated_1="ZU_527_20_Tadarida_brasiliensis",country="Argentina",host="Tadarida brasiliensis",host_genus="Tadarida",host_group="Tadarida",isolate="ZU-527-20",locality="General Alvear",old_name="-",state="Buenos Aires",subset="test"]
	ZU_555_22[&Region="South America",collection_date=2022,concatenated="ZU_555_22_Tadarida_brasiliensis_Argentina",concatenated_1="ZU_555_22_Tadarida_brasiliensis",country="Argentina",host="Tadarida brasiliensis",host_genus="Tadarida",host_group="Tadarida",isolate="ZU-555-22",locality="Olavarria",old_name="-",state="Buenos Aires",subset="test"]
	ZU_560_22[&Region="South America",collection_date=2022,concatenated="ZU_560_22_Tadarida_brasiliensis_Argentina",concatenated_1="ZU_560_22_Tadarida_brasiliensis",country="Argentina",host="Tadarida brasiliensis",host_genus="Tadarida",host_group="Tadarida",isolate="ZU-560-22",locality="Campana",old_name="-",state="Buenos Aires",subset="test"]
	ZU_601_22[&Region="South America",collection_date=2022,concatenated="ZU_601_22_Tadarida_brasiliensis_Argentina",concatenated_1="ZU_601_22_Tadarida_brasiliensis",country="Argentina",host="Tadarida brasiliensis",host_genus="Tadarida",host_group="Tadarida",isolate="ZU-601-22",locality="La Plata",old_name="-",state="Buenos Aires",subset="test"]
	ZU_637_22[&Region="South America",collection_date=2022,concatenated="ZU_637_22_Myotis_dinellii_Argentina",concatenated_1="ZU_637_22_Myotis_dinellii",country="Argentina",host="Myotis dinellii",host_genus="Myotis",host_group="Myotis",isolate="ZU-637-22",locality="Zarate",old_name="-",state="Buenos Aires",subset="test"]
	ZU_653_22[&Region="South America",collection_date=2022,concatenated="ZU_653_22_Dasypterus_ega_Argentina",concatenated_1="ZU_653_22_Dasypterus_ega",country="Argentina",host="Dasypterus ega",host_genus="Dasypterus",host_group="Lasiurus-Dasypterus",isolate="ZU-653-22",locality="General Viamonte",old_name="-",state="Buenos Aires",subset="test"]
	ZU_661_22[&Region="South America",collection_date=2022,concatenated="ZU_661_22_Tadarida_brasiliensis_Argentina",concatenated_1="ZU_661_22_Tadarida_brasiliensis",country="Argentina",host="Tadarida brasiliensis",host_genus="Tadarida",host_group="Tadarida",isolate="ZU-661-22",locality="San Isidro",old_name="-",state="Buenos Aires",subset="test"]
	ZU_664_22[&Region="South America",collection_date=2022,concatenated="ZU_664_22_Tadarida_brasiliensis_Argentina",concatenated_1="ZU_664_22_Tadarida_brasiliensis",country="Argentina",host="Tadarida brasiliensis",host_genus="Tadarida",host_group="Tadarida",isolate="ZU-664-22",locality="Pinamar",old_name="-",state="Buenos Aires",subset="test"]
	ZU_688_22[&Region="South America",collection_date=2022,concatenated="ZU_688_22_Tadarida_brasiliensis_Argentina",concatenated_1="ZU_688_22_Tadarida_brasiliensis",country="Argentina",host="Tadarida brasiliensis",host_genus="Tadarida",host_group="Tadarida",isolate="ZU-688-22",locality="Chascomus",old_name="-",state="Buenos Aires",subset="test"]
	ZU_691_22[&Region="South America",collection_date=2022,concatenated="ZU_691_22_Tadarida_brasiliensis_Argentina",concatenated_1="ZU_691_22_Tadarida_brasiliensis",country="Argentina",host="Tadarida brasiliensis",host_genus="Tadarida",host_group="Tadarida",isolate="ZU-691-22",locality="Pinamar",old_name="-",state="Buenos Aires",subset="test"]
	ZU_728_22[&Region="South America",collection_date=2022,concatenated="ZU_728_22_Myotis_dinellii_Argentina",concatenated_1="ZU_728_22_Myotis_dinellii",country="Argentina",host="Myotis dinellii",host_genus="Myotis",host_group="Myotis",isolate="ZU-728-22",locality="General Alvear",old_name="-",state="Buenos Aires",subset="test"]
	ZU_775_22[&Region="South America",collection_date=2022,concatenated="ZU_775_22_Tadarida_brasiliensis_Argentina",concatenated_1="ZU_775_22_Tadarida_brasiliensis",country="Argentina",host="Tadarida brasiliensis",host_genus="Tadarida",host_group="Tadarida",isolate="ZU-775-22",locality="Tigre",old_name="-",state="Buenos Aires",subset="test"]
	ZU_787_22[&Region="South America",collection_date=2022,concatenated="ZU_787_22_Myotis_sp_Argentina",concatenated_1="ZU_787_22_Myotis_sp",country="Argentina",host="Myotis sp.",host_genus="Myotis",host_group="Myotis",isolate="ZU-787-22",locality="Lujan",old_name="-",state="Buenos Aires",subset="test"]
	ZU_791_22[&Region="South America",collection_date=2022,concatenated="ZU_791_22_Tadarida_brasiliensis_Argentina",concatenated_1="ZU_791_22_Tadarida_brasiliensis",country="Argentina",host="Tadarida brasiliensis",host_genus="Tadarida",host_group="Tadarida",isolate="ZU-791-22",locality="Pergamino",old_name="-",state="Buenos Aires",subset="test"]
	ZU_823_21[&Region="South America",collection_date=2021,concatenated="ZU_823_21_Tadarida_brasiliensis_Argentina",concatenated_1="ZU_823_21_Tadarida_brasiliensis",country="Argentina",host="Tadarida brasiliensis",host_genus="Tadarida",host_group="Tadarida",isolate="ZU-823-21",locality="Lanus",old_name="-",state="Buenos Aires",subset="test"]
	ZU_926_22[&Region="South America",collection_date=2022,concatenated="ZU_926_22_Tadarida_brasiliensis_Argentina",concatenated_1="ZU_926_22_Tadarida_brasiliensis",country="Argentina",host="Tadarida brasiliensis",host_genus="Tadarida",host_group="Tadarida",isolate="ZU-926-22",locality="San Isidro",old_name="-",state="Buenos Aires",subset="test"]
;
end;
begin trees;
	tree TREE1 = [&R] ((ZU_653_22[&length_range={118.30016057010886,627.218960663777},1st.set={"AGGGAAGTAGAACGGTTACGAAGGCTGTATCGAAGTAACAAACGAGCGCAAGTATATTGAAGGACGCGGGTTTCGGGACTTGGGTCGGTAATGATAGCAGGAAACGTCGGGACAAGGGATGTAGGAGTAAGCAGCGCGTCGGCCTACTACAAATGCAAGATAAAAGGAAGCATGAGCTGAAGGCCATAAACAATGATAAACATATCGGGTGATTTCAGCCTTGAAGGAGGAGTGGTTGTGTTAGTAACAACAGAGGCCTTTCAATGGGAAAATGCGCGAGGCCTTTACTCTCGCAGATCTTTAGGGC…
end;
begin figtree;
	set appearance.backgroundColorAttribute="Default";
	set appearance.backgroundColour=#ffffff;
	set appearance.branchColorAttribute="host_genus";
	set appearance.branchColorGradient=false;
	set appearance.branchLineWidth=1.0;
	set appearance.branchMinLineWidth=0.0;
	set appearance.branchWidthAttribute="Fixed";
	set appearance.foregroundColour=#000000;
	set appearance.hilightingGradient=false;
	set appearance.selectionColour=#2d3680;
	set branchLabels.colorAttribute="User selection";
	set branchLabels.displayAttribute="Branch times";
	set branchLabels.fontName="sansserif";
	set branchLabels.fontSize=8;
	set branchLabels.fontStyle=0;
	set branchLabels.isShown=false;
	set branchLabels.significantDigits=4;
	set layout.expansion=0;
	set layout.layoutType="RECTILINEAR";
	set layout.zoom=0;
	set legend.attribute="1st";
	set legend.fontSize=10.0;
	set legend.isShown=false;
	set legend.significantDigits=4;
	set nodeBars.barWidth=4.0;
	set nodeBars.displayAttribute="1st.set.prob";
	set nodeBars.isShown=false;
	set nodeLabels.colorAttribute="User selection";
	set nodeLabels.displayAttribute="posterior";
	set nodeLabels.fontName="sansserif";
	set nodeLabels.fontSize=9;
	set nodeLabels.fontStyle=0;
	set nodeLabels.isShown=false;
	set nodeLabels.significantDigits=2;
	set nodeShapeExternal.colourAttribute="User selection";
	set nodeShapeExternal.isShown=false;
	set nodeShapeExternal.minSize=10.0;
	set nodeShapeExternal.scaleType=Width;
	set nodeShapeExternal.shapeType=Circle;
	set nodeShapeExternal.size=4.0;
	set nodeShapeExternal.sizeAttribute="Fixed";
	set nodeShapeInternal.colourAttribute="User selection";
	set nodeShapeInternal.isShown=true;
	set nodeShapeInternal.minSize=0.0;
	set nodeShapeInternal.scaleType=Width;
	set nodeShapeInternal.shapeType=Circle;
	set nodeShapeInternal.size=5.0;
	set nodeShapeInternal.sizeAttribute="posterior";
	set polarLayout.alignTipLabels=false;
	set polarLayout.angularRange=0;
	set polarLayout.rootAngle=0;
	set polarLayout.rootLength=100;
	set polarLayout.showRoot=true;
	set radialLayout.spread=0.0;
	set rectilinearLayout.alignTipLabels=false;
	set rectilinearLayout.curvature=0;
	set rectilinearLayout.rootLength=100;
	set scale.offsetAge=0.0;
	set scale.rootAge=1.0;
	set scale.scaleFactor=1.0;
	set scale.scaleRoot=false;
	set scaleAxis.automaticScale=true;
	set scaleAxis.fontSize=9.0;
	set scaleAxis.isShown=true;
	set scaleAxis.lineWidth=1.0;
	set scaleAxis.majorTicks=50.0;
	set scaleAxis.minorTicks=25.0;
	set scaleAxis.origin=0.0;
	set scaleAxis.reverseAxis=true;
	set scaleAxis.showGrid=true;
	set scaleBar.automaticScale=true;
	set scaleBar.fontSize=10.0;
	set scaleBar.isShown=false;
	set scaleBar.lineWidth=1.0;
	set scaleBar.scaleRange=40.0;
	set tipLabels.colorAttribute="User selection";
	set tipLabels.displayAttribute="host";
	set tipLabels.fontName="Arial";
	set tipLabels.fontSize=11;
	set tipLabels.fontStyle=2;
	set tipLabels.isShown=true;
	set tipLabels.significantDigits=4;
	set trees.order=false;
	set trees.orderType="increasing";
	set trees.rooting=false;
	set trees.rootingType="User Selection";
	set trees.transform=false;
	set trees.transformType="cladogram";
end;
