# Supplementary material for: Bat Rabies in the Americas: Is Myotis the Main Ancestral Spreader?
Source: Viruses. 2024 Aug 16;16(8):1302. doi: 10.3390/v16081302 (PMC11359690; doi:10.3390/v16081302)
Supplement: Supplementary file 1 [file viruses-16-01302-s001.zip › S2 Table.xlsx]

## Sheet: host_genus_100_reps
Statistic	observed mean	lower 95% CI	upper 95% CI	null mean	lower 95% CI	upper 95% CI	significance
AI	2.16966	1.96288	2.36289	11.5687	10.4259	12.724	<0.01
PS	24.0498	24	24	71.0972	68.3968	73.7669	<0.01
MC (Tadarida)	54	54	54	3.11145	2.1041	4.86657	0.00999999
MC (Corynorhinus)	2	2	2	1.02044	1	1.00033	0.03
MC (Myotis)	10.0229	10	10	2.05049	1.24364	3	0.00999999
MC (Desmodus)	2.00056	2	2	1.10113	1	2	0.07
MC (Molossus)	1	1	1	1	1	1	1
MC (Histiotus)	1.26208	1	2	1.04036	1	1.01333	1
MC (Nyctinomops)	2	2	2	1	1	1	0.00999999
MC (Eptesicus)	3.92001	4	4	1.32223	1	2	0.00999999
MC (Dasypterus)	2	2	2	1.04298	1	1.0771	0.04
MC (Antrozous)	2	2	2	1.00362	1	1	0.00999999
MC (Lasiurus)	2	2	2	1.00834	1	1	0.00999999
MC (Aeorestes)	1.6336	1	2	1.0379	1	1.01178	0.04
MC (Nycticeius)	1	1	1	1	1	1	1
MC (Parastrellus)	1.99867	2	2	1.00004	1	1	0.00999999
MC (Perimyotis)	2	2	2	1.00084	1	1.00022	0.00999999
MC (Artibeus)	1	1	1	1.00431	1	1	1
MC (Lasionycteris)	2	2	2	1.00003	1	1	0.00999999
MC (Eumops)	1	1	1	1	1	1	1
Significance was assessed by comparing each statistic obtained by the posterior samples of each run against null distributions generated from 100 randomizations of traits to tips along each sampled tree. The significance level chosen was a P value of 0.05 (significant values are shown in boldface type). AI, association index; PS, parsimony score; MC, monophyletic clade size statistic; CI, confide…
