# Supplementary material for: Bat Rabies in the Americas: Is Myotis the Main Ancestral Spreader?
Source: Viruses. 2024 Aug 16;16(8):1302. doi: 10.3390/v16081302 (PMC11359690; doi:10.3390/v16081302)
Supplement: Supplementary file 1 [file viruses-16-01302-s001.zip › S3 Table.xlsx]

## Sheet: country_100_reps
Statistic	observed mean	lower 95% CI	upper 95% CI	null mean	lower 95% CI	upper 95% CI	significance
AI	1.58597	1.40236	1.83906	10.3371	9.17725	11.4465	<0.01
PS	24.9906	25	25	62.1126	59.4517	64.7898	<0.01
MC (Argentina)	23.0683	13	31	3.98148	2.45095	6.94723	0.00999999
MC (Chile)	1	1	1	1.01643	1	1.01033	1
MC (USA)	6.01289	6	6	2.09492	1.71803	2.75914	0.00999999
MC (Mexico)	1	1	1	1.02097	1	1.00478	1
MC (Uruguay)	1	1	1	1	1	1	1
MC (Brazil)	2.00011	2	2	1.35139	1	2.00022	0.22
MC (Peru)	1	1	1	1.01911	1	1	1
MC (Guatemala)	1	1	1	1	1	1	1
MC (French Guiana)	2	2	2	1.00185	1	1	0.00999999
MC (Canada)	10	10	10	1.44139	1.00033	2.00511	0.00999999
Significance was assessed by comparing each statistic obtained by the posterior samples of each run against null distributions generated from 100 randomizations of traits to tips along each sampled tree. The significance level chosen was a P value of 0.05 (significant values are shown in boldface type). AI, association index; PS, parsimony score; MC, monophyletic clade size statistic; CI, confide…
