# Supplementary material for: Bat Rabies in the Americas: Is Myotis the Main Ancestral Spreader?
Source: Viruses. 2024 Aug 16;16(8):1302. doi: 10.3390/v16081302 (PMC11359690; doi:10.3390/v16081302)
Supplement: Supplementary file 1 [file viruses-16-01302-s001.zip › S4 Table.xlsx]

## Sheet: MatrixOutput
Species 1	Species 2	Dist
GU644769_{Tadarida NA}	GU991830_{Tadarida NA}	0.0111111
GU644769_{Tadarida NA}	MW249020_{Desmodus}	0.0628234
GU991830_{Tadarida NA}	MW249020_{Desmodus}	0.06
GU644769_{Tadarida NA}	AY854587_{Desmodus}	0.0606061
GU991830_{Tadarida NA}	AY854587_{Desmodus}	0.057037
MW249020_{Desmodus}	AY854587_{Desmodus}	0.0546933
GU644769_{Tadarida NA}	KT023101_{Desmodus}	0.0635625
GU991830_{Tadarida NA}	KT023101_{Desmodus}	0.0607407
MW249020_{Desmodus}	KT023101_{Desmodus}	0.0317812
AY854587_{Desmodus}	KT023101_{Desmodus}	0.0517369
GU644769_{Tadarida NA}	KF656697_{Desmodus}	0.0665188
GU991830_{Tadarida NA}	KF656697_{Desmodus}	0.0622222
MW249020_{Desmodus}	KF656697_{Desmodus}	0.037694
AY854587_{Desmodus}	KF656697_{Desmodus}	0.0532151
KT023101_{Desmodus}	KF656697_{Desmodus}	0.0399113
GU644769_{Tadarida NA}	KF864397_{Desmodus}	0.0628234
GU991830_{Tadarida NA}	KF864397_{Desmodus}	0.0607407
MW249020_{Desmodus}	KF864397_{Desmodus}	0.0295639
AY854587_{Desmodus}	KF864397_{Desmodus}	0.0502587
KT023101_{Desmodus}	KF864397_{Desmodus}	0.0339985
KF656697_{Desmodus}	KF864397_{Desmodus}	0.0325203
GU644769_{Tadarida NA}	KT276359_{Artibeus}	0.0643016
GU991830_{Tadarida NA}	KT276359_{Artibeus}	0.06
MW249020_{Desmodus}	KT276359_{Artibeus}	0.0310421
AY854587_{Desmodus}	KT276359_{Artibeus}	0.0509978
KT023101_{Desmodus}	KT276359_{Artibeus}	0.00665188
KF656697_{Desmodus}	KT276359_{Artibeus}	0.0391722
KF864397_{Desmodus}	KT276359_{Artibeus}	0.0332594
GU644769_{Tadarida NA}	MN968387_{Desmodus}	0.0731707
GU991830_{Tadarida NA}	MN968387_{Desmodus}	0.0688889
MW249020_{Desmodus}	MN968387_{Desmodus}	0.0465632
AY854587_{Desmodus}	MN968387_{Desmodus}	0.059867
KT023101_{Desmodus}	MN968387_{Desmodus}	0.0495196
KF656697_{Desmodus}	MN968387_{Desmodus}	0.0177384
KF864397_{Desmodus}	MN968387_{Desmodus}	0.0406504
KT276359_{Artibeus}	MN968387_{Desmodus}	0.0487805
GU644769_{Tadarida NA}	GU592648_{Desmodus}	0.0702143
GU991830_{Tadarida NA}	GU592648_{Desmodus}	0.0644444
MW249020_{Desmodus}	GU592648_{Desmodus}	0.0280857
AY854587_{Desmodus}	GU592648_{Desmodus}	0.0546933
KT023101_{Desmodus}	GU592648_{Desmodus}	0.0295639
KF656697_{Desmodus}	GU592648_{Desmodus}	0.0369549
KF864397_{Desmodus}	GU592648_{Desmodus}	0.0325203
KT276359_{Artibeus}	GU592648_{Desmodus}	0.0288248
MN968387_{Desmodus}	GU592648_{Desmodus}	0.0421286
GU644769_{Tadarida NA}	KF864322_{Desmodus}	0.0613452
GU991830_{Tadarida NA}	KF864322_{Desmodus}	0.0585185
MW249020_{Desmodus}	KF864322_{Desmodus}	0.0273466
AY854587_{Desmodus}	KF864322_{Desmodus}	0.0502587
KT023101_{Desmodus}	KF864322_{Desmodus}	0.0317812
KF656697_{Desmodus}	KF864322_{Desmodus}	0.0310421
KF864397_{Desmodus}	KF864322_{Desmodus}	0.0243902
KT276359_{Artibeus}	KF864322_{Desmodus}	0.0325203
MN968387_{Desmodus}	KF864322_{Desmodus}	0.0391722
GU592648_{Desmodus}	KF864322_{Desmodus}	0.0288248
GU644769_{Tadarida NA}	GU644757_{Perimyotis}	0.107169
GU991830_{Tadarida NA}	GU644757_{Perimyotis}	0.10963
MW249020_{Desmodus}	GU644757_{Perimyotis}	0.116778
AY854587_{Desmodus}	GU644757_{Perimyotis}	0.116778
KT023101_{Desmodus}	GU644757_{Perimyotis}	0.115299
KF656697_{Desmodus}	GU644757_{Perimyotis}	0.10643
KF864397_{Desmodus}	GU644757_{Perimyotis}	0.116038
KT276359_{Artibeus}	GU644757_{Perimyotis}	0.11456
MN968387_{Desmodus}	GU644757_{Perimyotis}	0.118995
GU592648_{Desmodus}	GU644757_{Perimyotis}	0.113821
KF864322_{Desmodus}	GU644757_{Perimyotis}	0.109387
GU644769_{Tadarida NA}	GU644758_{Perimyotis}	0.107908
GU991830_{Tadarida NA}	GU644758_{Perimyotis}	0.108889
MW249020_{Desmodus}	GU644758_{Perimyotis}	0.117517
AY854587_{Desmodus}	GU644758_{Perimyotis}	0.116038
KT023101_{Desmodus}	GU644758_{Perimyotis}	0.116038
KF656697_{Desmodus}	GU644758_{Perimyotis}	0.107169
KF864397_{Desmodus}	GU644758_{Perimyotis}	0.118256
KT276359_{Artibeus}	GU644758_{Perimyotis}	0.115299
MN968387_{Desmodus}	GU644758_{Perimyotis}	0.119734
GU592648_{Desmodus}	GU644758_{Perimyotis}	0.11456
KF864322_{Desmodus}	GU644758_{Perimyotis}	0.110126
GU644757_{Perimyotis}	GU644758_{Perimyotis}	0.00665188
GU644769_{Tadarida NA}	GU644712_{Aeorestes}	0.127864
GU991830_{Tadarida NA}	GU644712_{Aeorestes}	0.128889
MW249020_{Desmodus}	GU644712_{Aeorestes}	0.136733
AY854587_{Desmodus}	GU644712_{Aeorestes}	0.135994
KT023101_{Desmodus}	GU644712_{Aeorestes}	0.133038
KF656697_{Desmodus}	GU644712_{Aeorestes}	0.128603
KF864397_{Desmodus}	GU644712_{Aeorestes}	0.135255
KT276359_{Artibeus}	GU644712_{Aeorestes}	0.132299
MN968387_{Desmodus}	GU644712_{Aeorestes}	0.133038
GU592648_{Desmodus}	GU644712_{Aeorestes}	0.13082
KF864322_{Desmodus}	GU644712_{Aeorestes}	0.132299
GU644757_{Perimyotis}	GU644712_{Aeorestes}	0.0546933
GU644758_{Perimyotis}	GU644712_{Aeorestes}	0.0539542
GU644769_{Tadarida NA}	GU644719_{Aeorestes}	0.129342
GU991830_{Tadarida NA}	GU644719_{Aeorestes}	0.13037
MW249020_{Desmodus}	GU644719_{Aeorestes}	0.136733
AY854587_{Desmodus}	GU644719_{Aeorestes}	0.137472
KT023101_{Desmodus}	GU644719_{Aeorestes}	0.133038
KF656697_{Desmodus}	GU644719_{Aeorestes}	0.128603
KF864397_{Desmodus}	GU644719_{Aeorestes}	0.135255
KT276359_{Artibeus}	GU644719_{Aeorestes}	0.132299
MN968387_{Desmodus}	GU644719_{Aeorestes}	0.133038
GU592648_{Desmodus}	GU644719_{Aeorestes}	0.129342
KF864322_{Desmodus}	GU644719_{Aeorestes}	0.132299
GU644757_{Perimyotis}	GU644719_{Aeorestes}	0.0554324
GU644758_{Perimyotis}	GU644719_{Aeorestes}	0.0546933
GU644712_{Aeorestes}	GU644719_{Aeorestes}	0.00591279
GU644769_{Tadarida NA}	GU644700_{Lasiurus}	0.121951
GU991830_{Tadarida NA}	GU644700_{Lasiurus}	0.122963
MW249020_{Desmodus}	GU644700_{Lasiurus}	0.127864
AY854587_{Desmodus}	GU644700_{Lasiurus}	0.135255
KT023101_{Desmodus}	GU644700_{Lasiurus}	0.125647
KF656697_{Desmodus}	GU644700_{Lasiurus}	0.124169
KF864397_{Desmodus}	GU644700_{Lasiurus}	0.132299
KT276359_{Artibeus}	GU644700_{Lasiurus}	0.124908
MN968387_{Desmodus}	GU644700_{Lasiurus}	0.128603
GU592648_{Desmodus}	GU644700_{Lasiurus}	0.125647
KF864322_{Desmodus}	GU644700_{Lasiurus}	0.124908
GU644757_{Perimyotis}	GU644700_{Lasiurus}	0.0613452
GU644758_{Perimyotis}	GU644700_{Lasiurus}	0.0591279
GU644712_{Aeorestes}	GU644700_{Lasiurus}	0.0325203
GU644719_{Aeorestes}	GU644700_{Lasiurus}	0.0339985
GU644769_{Tadarida NA}	GU644736_{Lasiurus}	0.120473
GU991830_{Tadarida NA}	GU644736_{Lasiurus}	0.121481
MW249020_{Desmodus}	GU644736_{Lasiurus}	0.126386
AY854587_{Desmodus}	GU644736_{Lasiurus}	0.13082
KT023101_{Desmodus}	GU644736_{Lasiurus}	0.124908
KF656697_{Desmodus}	GU644736_{Lasiurus}	0.120473
KF864397_{Desmodus}	GU644736_{Lasiurus}	0.129342
KT276359_{Artibeus}	GU644736_{Lasiurus}	0.124169
MN968387_{Desmodus}	GU644736_{Lasiurus}	0.125647
GU592648_{Desmodus}	GU644736_{Lasiurus}	0.124169
KF864322_{Desmodus}	GU644736_{Lasiurus}	0.123429
GU644757_{Perimyotis}	GU644736_{Lasiurus}	0.0569106
GU644758_{Perimyotis}	GU644736_{Lasiurus}	0.0546933
GU644712_{Aeorestes}	GU644736_{Lasiurus}	0.0332594
GU644719_{Aeorestes}	GU644736_{Lasiurus}	0.0347376
GU644700_{Lasiurus}	GU644736_{Lasiurus}	0.0125647
GU644769_{Tadarida NA}	GU644740_{Dasypterus}	0.12269
GU991830_{Tadarida NA}	GU644740_{Dasypterus}	0.122963
MW249020_{Desmodus}	GU644740_{Dasypterus}	0.127864
AY854587_{Desmodus}	GU644740_{Dasypterus}	0.13082
KT023101_{Desmodus}	GU644740_{Dasypterus}	0.125647
KF656697_{Desmodus}	GU644740_{Dasypterus}	0.121951
KF864397_{Desmodus}	GU644740_{Dasypterus}	0.13082
KT276359_{Artibeus}	GU644740_{Dasypterus}	0.123429
MN968387_{Desmodus}	GU644740_{Dasypterus}	0.126386
GU592648_{Desmodus}	GU644740_{Dasypterus}	0.124908
KF864322_{Desmodus}	GU644740_{Dasypterus}	0.126386
GU644757_{Perimyotis}	GU644740_{Dasypterus}	0.0532151
GU644758_{Perimyotis}	GU644740_{Dasypterus}	0.052476
GU644712_{Aeorestes}	GU644740_{Dasypterus}	0.0243902
GU644719_{Aeorestes}	GU644740_{Dasypterus}	0.0258684
GU644700_{Lasiurus}	GU644740_{Dasypterus}	0.0332594
GU644736_{Lasiurus}	GU644740_{Dasypterus}	0.0339985
GU644769_{Tadarida NA}	GU644738_{Dasypterus}	0.127864
GU991830_{Tadarida NA}	GU644738_{Dasypterus}	0.128148
MW249020_{Desmodus}	GU644738_{Dasypterus}	0.130081
AY854587_{Desmodus}	GU644738_{Dasypterus}	0.134516
KT023101_{Desmodus}	GU644738_{Dasypterus}	0.127864
KF656697_{Desmodus}	GU644738_{Dasypterus}	0.124169
KF864397_{Desmodus}	GU644738_{Dasypterus}	0.133038
KT276359_{Artibeus}	GU644738_{Dasypterus}	0.125647
MN968387_{Desmodus}	GU644738_{Dasypterus}	0.128603
GU592648_{Desmodus}	GU644738_{Dasypterus}	0.127125
KF864322_{Desmodus}	GU644738_{Dasypterus}	0.128603
GU644757_{Perimyotis}	GU644738_{Dasypterus}	0.0583888
GU644758_{Perimyotis}	GU644738_{Dasypterus}	0.0561715
GU644712_{Aeorestes}	GU644738_{Dasypterus}	0.0266075
GU644719_{Aeorestes}	GU644738_{Dasypterus}	0.0280857
GU644700_{Lasiurus}	GU644738_{Dasypterus}	0.0339985
GU644736_{Lasiurus}	GU644738_{Dasypterus}	0.0347376
GU644740_{Dasypterus}	GU644738_{Dasypterus}	0.00517369
GU644769_{Tadarida NA}	GU644673_{Eptesicus NA2}	0.118995
GU991830_{Tadarida NA}	GU644673_{Eptesicus NA2}	0.117037
MW249020_{Desmodus}	GU644673_{Eptesicus NA2}	0.124908
AY854587_{Desmodus}	GU644673_{Eptesicus NA2}	0.123429
KT023101_{Desmodus}	GU644673_{Eptesicus NA2}	0.121212
KF656697_{Desmodus}	GU644673_{Eptesicus NA2}	0.115299
KF864397_{Desmodus}	GU644673_{Eptesicus NA2}	0.118256
KT276359_{Artibeus}	GU644673_{Eptesicus NA2}	0.120473
MN968387_{Desmodus}	GU644673_{Eptesicus NA2}	0.118256
GU592648_{Desmodus}	GU644673_{Eptesicus NA2}	0.121951
KF864322_{Desmodus}	GU644673_{Eptesicus NA2}	0.116778
GU644757_{Perimyotis}	GU644673_{Eptesicus NA2}	0.113082
GU644758_{Perimyotis}	GU644673_{Eptesicus NA2}	0.113082
GU644712_{Aeorestes}	GU644673_{Eptesicus NA2}	0.123429
GU644719_{Aeorestes}	GU644673_{Eptesicus NA2}	0.12269
GU644700_{Lasiurus}	GU644673_{Eptesicus NA2}	0.124908
GU644736_{Lasiurus}	GU644673_{Eptesicus NA2}	0.126386
GU644740_{Dasypterus}	GU644673_{Eptesicus NA2}	0.120473
GU644738_{Dasypterus}	GU644673_{Eptesicus NA2}	0.121212
GU644769_{Tadarida NA}	GU644675_{Eptesicus NA2}	0.120473
GU991830_{Tadarida NA}	GU644675_{Eptesicus NA2}	0.118519
MW249020_{Desmodus}	GU644675_{Eptesicus NA2}	0.126386
AY854587_{Desmodus}	GU644675_{Eptesicus NA2}	0.127125
KT023101_{Desmodus}	GU644675_{Eptesicus NA2}	0.12269
KF656697_{Desmodus}	GU644675_{Eptesicus NA2}	0.118256
KF864397_{Desmodus}	GU644675_{Eptesicus NA2}	0.121212
KT276359_{Artibeus}	GU644675_{Eptesicus NA2}	0.121951
MN968387_{Desmodus}	GU644675_{Eptesicus NA2}	0.121212
GU592648_{Desmodus}	GU644675_{Eptesicus NA2}	0.123429
KF864322_{Desmodus}	GU644675_{Eptesicus NA2}	0.118256
GU644757_{Perimyotis}	GU644675_{Eptesicus NA2}	0.110126
GU644758_{Perimyotis}	GU644675_{Eptesicus NA2}	0.110865
GU644712_{Aeorestes}	GU644675_{Eptesicus NA2}	0.12269
GU644719_{Aeorestes}	GU644675_{Eptesicus NA2}	0.121951
GU644700_{Lasiurus}	GU644675_{Eptesicus NA2}	0.124908
GU644736_{Lasiurus}	GU644675_{Eptesicus NA2}	0.126386
GU644740_{Dasypterus}	GU644675_{Eptesicus NA2}	0.118995
GU644738_{Dasypterus}	GU644675_{Eptesicus NA2}	0.119734
GU644673_{Eptesicus NA2}	GU644675_{Eptesicus NA2}	0.00960828
GU644769_{Tadarida NA}	GU644695_{Eptesicus NA2}	0.115299
GU991830_{Tadarida NA}	GU644695_{Eptesicus NA2}	0.114815
MW249020_{Desmodus}	GU644695_{Eptesicus NA2}	0.127864
AY854587_{Desmodus}	GU644695_{Eptesicus NA2}	0.12269
KT023101_{Desmodus}	GU644695_{Eptesicus NA2}	0.128603
KF656697_{Desmodus}	GU644695_{Eptesicus NA2}	0.118256
KF864397_{Desmodus}	GU644695_{Eptesicus NA2}	0.120473
KT276359_{Artibeus}	GU644695_{Eptesicus NA2}	0.127125
MN968387_{Desmodus}	GU644695_{Eptesicus NA2}	0.126386
GU592648_{Desmodus}	GU644695_{Eptesicus NA2}	0.124908
KF864322_{Desmodus}	GU644695_{Eptesicus NA2}	0.120473
GU644757_{Perimyotis}	GU644695_{Eptesicus NA2}	0.109387
GU644758_{Perimyotis}	GU644695_{Eptesicus NA2}	0.109387
GU644712_{Aeorestes}	GU644695_{Eptesicus NA2}	0.124169
GU644719_{Aeorestes}	GU644695_{Eptesicus NA2}	0.121212
GU644700_{Lasiurus}	GU644695_{Eptesicus NA2}	0.128603
GU644736_{Lasiurus}	GU644695_{Eptesicus NA2}	0.126386
GU644740_{Dasypterus}	GU644695_{Eptesicus NA2}	0.121212
GU644738_{Dasypterus}	GU644695_{Eptesicus NA2}	0.123429
GU644673_{Eptesicus NA2}	GU644695_{Eptesicus NA2}	0.0783444
GU644675_{Eptesicus NA2}	GU644695_{Eptesicus NA2}	0.0776053
GU644769_{Tadarida NA}	GU644659_{Eptesicus NA2}	0.111604
GU991830_{Tadarida NA}	GU644659_{Eptesicus NA2}	0.112593
MW249020_{Desmodus}	GU644659_{Eptesicus NA2}	0.124908
AY854587_{Desmodus}	GU644659_{Eptesicus NA2}	0.116778
KT023101_{Desmodus}	GU644659_{Eptesicus NA2}	0.124169
KF656697_{Desmodus}	GU644659_{Eptesicus NA2}	0.113821
KF864397_{Desmodus}	GU644659_{Eptesicus NA2}	0.117517
KT276359_{Artibeus}	GU644659_{Eptesicus NA2}	0.12269
MN968387_{Desmodus}	GU644659_{Eptesicus NA2}	0.12269
GU592648_{Desmodus}	GU644659_{Eptesicus NA2}	0.120473
KF864322_{Desmodus}	GU644659_{Eptesicus NA2}	0.116038
GU644757_{Perimyotis}	GU644659_{Eptesicus NA2}	0.10643
GU644758_{Perimyotis}	GU644659_{Eptesicus NA2}	0.10643
GU644712_{Aeorestes}	GU644659_{Eptesicus NA2}	0.121212
GU644719_{Aeorestes}	GU644659_{Eptesicus NA2}	0.119734
GU644700_{Lasiurus}	GU644659_{Eptesicus NA2}	0.125647
GU644736_{Lasiurus}	GU644659_{Eptesicus NA2}	0.121212
GU644740_{Dasypterus}	GU644659_{Eptesicus NA2}	0.118995
GU644738_{Dasypterus}	GU644659_{Eptesicus NA2}	0.121212
GU644673_{Eptesicus NA2}	GU644659_{Eptesicus NA2}	0.0798226
GU644675_{Eptesicus NA2}	GU644659_{Eptesicus NA2}	0.0790835
GU644695_{Eptesicus NA2}	GU644659_{Eptesicus NA2}	0.0140429
GU644769_{Tadarida NA}	GU644727_{Dasypterus}	0.11456
GU991830_{Tadarida NA}	GU644727_{Dasypterus}	0.113333
MW249020_{Desmodus}	GU644727_{Dasypterus}	0.118256
AY854587_{Desmodus}	GU644727_{Dasypterus}	0.116778
KT023101_{Desmodus}	GU644727_{Dasypterus}	0.116778
KF656697_{Desmodus}	GU644727_{Dasypterus}	0.110865
KF864397_{Desmodus}	GU644727_{Dasypterus}	0.118995
KT276359_{Artibeus}	GU644727_{Dasypterus}	0.115299
MN968387_{Desmodus}	GU644727_{Dasypterus}	0.124169
GU592648_{Desmodus}	GU644727_{Dasypterus}	0.116778
KF864322_{Desmodus}	GU644727_{Dasypterus}	0.11456
GU644757_{Perimyotis}	GU644727_{Dasypterus}	0.0960828
GU644758_{Perimyotis}	GU644727_{Dasypterus}	0.097561
GU644712_{Aeorestes}	GU644727_{Dasypterus}	0.115299
GU644719_{Aeorestes}	GU644727_{Dasypterus}	0.116778
GU644700_{Lasiurus}	GU644727_{Dasypterus}	0.116038
GU644736_{Lasiurus}	GU644727_{Dasypterus}	0.110126
GU644740_{Dasypterus}	GU644727_{Dasypterus}	0.110865
GU644738_{Dasypterus}	GU644727_{Dasypterus}	0.112343
GU644673_{Eptesicus NA2}	GU644727_{Dasypterus}	0.121951
GU644675_{Eptesicus NA2}	GU644727_{Dasypterus}	0.121212
GU644695_{Eptesicus NA2}	GU644727_{Dasypterus}	0.108647
GU644659_{Eptesicus NA2}	GU644727_{Dasypterus}	0.105691
GU644769_{Tadarida NA}	GU644722_{Dasypterus}	0.108647
GU991830_{Tadarida NA}	GU644722_{Dasypterus}	0.107407
MW249020_{Desmodus}	GU644722_{Dasypterus}	0.11456
AY854587_{Desmodus}	GU644722_{Dasypterus}	0.115299
KT023101_{Desmodus}	GU644722_{Dasypterus}	0.110126
KF656697_{Desmodus}	GU644722_{Dasypterus}	0.10643
KF864397_{Desmodus}	GU644722_{Dasypterus}	0.113082
KT276359_{Artibeus}	GU644722_{Dasypterus}	0.110865
MN968387_{Desmodus}	GU644722_{Dasypterus}	0.116778
GU592648_{Desmodus}	GU644722_{Dasypterus}	0.113082
KF864322_{Desmodus}	GU644722_{Dasypterus}	0.110126
GU644757_{Perimyotis}	GU644722_{Dasypterus}	0.0849963
GU644758_{Perimyotis}	GU644722_{Dasypterus}	0.0849963
GU644712_{Aeorestes}	GU644722_{Dasypterus}	0.104213
GU644719_{Aeorestes}	GU644722_{Dasypterus}	0.105691
GU644700_{Lasiurus}	GU644722_{Dasypterus}	0.104213
GU644736_{Lasiurus}	GU644722_{Dasypterus}	0.097561
GU644740_{Dasypterus}	GU644722_{Dasypterus}	0.100517
GU644738_{Dasypterus}	GU644722_{Dasypterus}	0.101256
GU644673_{Eptesicus NA2}	GU644722_{Dasypterus}	0.110865
GU644675_{Eptesicus NA2}	GU644722_{Dasypterus}	0.113082
GU644695_{Eptesicus NA2}	GU644722_{Dasypterus}	0.111604
GU644659_{Eptesicus NA2}	GU644722_{Dasypterus}	0.107908
GU644727_{Dasypterus}	GU644722_{Dasypterus}	0.0546933
GU644769_{Tadarida NA}	HQ341793_{Histiotus}	0.0990392
GU991830_{Tadarida NA}	HQ341793_{Histiotus}	0.0985185
MW249020_{Desmodus}	HQ341793_{Histiotus}	0.104213
AY854587_{Desmodus}	HQ341793_{Histiotus}	0.0997783
KT023101_{Desmodus}	HQ341793_{Histiotus}	0.100517
KF656697_{Desmodus}	HQ341793_{Histiotus}	0.0968219
KF864397_{Desmodus}	HQ341793_{Histiotus}	0.101996
KT276359_{Artibeus}	HQ341793_{Histiotus}	0.101256
MN968387_{Desmodus}	HQ341793_{Histiotus}	0.105691
GU592648_{Desmodus}	HQ341793_{Histiotus}	0.101996
KF864322_{Desmodus}	HQ341793_{Histiotus}	0.0997783
GU644757_{Perimyotis}	HQ341793_{Histiotus}	0.0813008
GU644758_{Perimyotis}	HQ341793_{Histiotus}	0.0835181
GU644712_{Aeorestes}	HQ341793_{Histiotus}	0.0946046
GU644719_{Aeorestes}	HQ341793_{Histiotus}	0.0946046
GU644700_{Lasiurus}	HQ341793_{Histiotus}	0.0997783
GU644736_{Lasiurus}	HQ341793_{Histiotus}	0.0938655
GU644740_{Dasypterus}	HQ341793_{Histiotus}	0.09017
GU644738_{Dasypterus}	HQ341793_{Histiotus}	0.0953437
GU644673_{Eptesicus NA2}	HQ341793_{Histiotus}	0.0946046
GU644675_{Eptesicus NA2}	HQ341793_{Histiotus}	0.0938655
GU644695_{Eptesicus NA2}	HQ341793_{Histiotus}	0.0953437
GU644659_{Eptesicus NA2}	HQ341793_{Histiotus}	0.0886918
GU644727_{Dasypterus}	HQ341793_{Histiotus}	0.0960828
GU644722_{Dasypterus}	HQ341793_{Histiotus}	0.0879527
GU644769_{Tadarida NA}	JF826130_{Tadarida SA}	0.0954142
GU991830_{Tadarida NA}	JF826130_{Tadarida SA}	0.0911787
MW249020_{Desmodus}	JF826130_{Tadarida SA}	0.0961538
AY854587_{Desmodus}	JF826130_{Tadarida SA}	0.0968935
KT023101_{Desmodus}	JF826130_{Tadarida SA}	0.0968935
KF656697_{Desmodus}	JF826130_{Tadarida SA}	0.0924556
KF864397_{Desmodus}	JF826130_{Tadarida SA}	0.0946746
KT276359_{Artibeus}	JF826130_{Tadarida SA}	0.0976331
MN968387_{Desmodus}	JF826130_{Tadarida SA}	0.0998521
GU592648_{Desmodus}	JF826130_{Tadarida SA}	0.0998521
KF864322_{Desmodus}	JF826130_{Tadarida SA}	0.0924556
GU644757_{Perimyotis}	JF826130_{Tadarida SA}	0.0880178
GU644758_{Perimyotis}	JF826130_{Tadarida SA}	0.0850592
GU644712_{Aeorestes}	JF826130_{Tadarida SA}	0.107988
GU644719_{Aeorestes}	JF826130_{Tadarida SA}	0.105769
GU644700_{Lasiurus}	JF826130_{Tadarida SA}	0.106509
GU644736_{Lasiurus}	JF826130_{Tadarida SA}	0.102071
GU644740_{Dasypterus}	JF826130_{Tadarida SA}	0.107249
GU644738_{Dasypterus}	JF826130_{Tadarida SA}	0.109467
GU644673_{Eptesicus NA2}	JF826130_{Tadarida SA}	0.108728
GU644675_{Eptesicus NA2}	JF826130_{Tadarida SA}	0.108728
GU644695_{Eptesicus NA2}	JF826130_{Tadarida SA}	0.105769
GU644659_{Eptesicus NA2}	JF826130_{Tadarida SA}	0.10355
GU644727_{Dasypterus}	JF826130_{Tadarida SA}	0.102071
GU644722_{Dasypterus}	JF826130_{Tadarida SA}	0.0872781
HQ341793_{Histiotus}	JF826130_{Tadarida SA}	0.0872781
GU644769_{Tadarida NA}	GU644751_{Myotis yumanensis}	0.110126
GU991830_{Tadarida NA}	GU644751_{Myotis yumanensis}	0.106667
MW249020_{Desmodus}	GU644751_{Myotis yumanensis}	0.116778
AY854587_{Desmodus}	GU644751_{Myotis yumanensis}	0.116778
KT023101_{Desmodus}	GU644751_{Myotis yumanensis}	0.113082
KF656697_{Desmodus}	GU644751_{Myotis yumanensis}	0.111604
KF864397_{Desmodus}	GU644751_{Myotis yumanensis}	0.115299
KT276359_{Artibeus}	GU644751_{Myotis yumanensis}	0.113821
MN968387_{Desmodus}	GU644751_{Myotis yumanensis}	0.121951
GU592648_{Desmodus}	GU644751_{Myotis yumanensis}	0.111604
KF864322_{Desmodus}	GU644751_{Myotis yumanensis}	0.112343
GU644757_{Perimyotis}	GU644751_{Myotis yumanensis}	0.0938655
GU644758_{Perimyotis}	GU644751_{Myotis yumanensis}	0.0946046
GU644712_{Aeorestes}	GU644751_{Myotis yumanensis}	0.110126
GU644719_{Aeorestes}	GU644751_{Myotis yumanensis}	0.111604
GU644700_{Lasiurus}	GU644751_{Myotis yumanensis}	0.101256
GU644736_{Lasiurus}	GU644751_{Myotis yumanensis}	0.0990392
GU644740_{Dasypterus}	GU644751_{Myotis yumanensis}	0.101996
GU644738_{Dasypterus}	GU644751_{Myotis yumanensis}	0.103474
GU644673_{Eptesicus NA2}	GU644751_{Myotis yumanensis}	0.097561
GU644675_{Eptesicus NA2}	GU644751_{Myotis yumanensis}	0.0960828
GU644695_{Eptesicus NA2}	GU644751_{Myotis yumanensis}	0.10643
GU644659_{Eptesicus NA2}	GU644751_{Myotis yumanensis}	0.104952
GU644727_{Dasypterus}	GU644751_{Myotis yumanensis}	0.103474
GU644722_{Dasypterus}	GU644751_{Myotis yumanensis}	0.0946046
HQ341793_{Histiotus}	GU644751_{Myotis yumanensis}	0.0805617
JF826130_{Tadarida SA}	GU644751_{Myotis yumanensis}	0.0976331
GU644769_{Tadarida NA}	GU644753_{Myotis yumanensis}	0.110865
GU991830_{Tadarida NA}	GU644753_{Myotis yumanensis}	0.107407
MW249020_{Desmodus}	GU644753_{Myotis yumanensis}	0.115299
AY854587_{Desmodus}	GU644753_{Myotis yumanensis}	0.117517
KT023101_{Desmodus}	GU644753_{Myotis yumanensis}	0.113082
KF656697_{Desmodus}	GU644753_{Myotis yumanensis}	0.112343
KF864397_{Desmodus}	GU644753_{Myotis yumanensis}	0.113821
KT276359_{Artibeus}	GU644753_{Myotis yumanensis}	0.113821
MN968387_{Desmodus}	GU644753_{Myotis yumanensis}	0.121212
GU592648_{Desmodus}	GU644753_{Myotis yumanensis}	0.111604
KF864322_{Desmodus}	GU644753_{Myotis yumanensis}	0.112343
GU644757_{Perimyotis}	GU644753_{Myotis yumanensis}	0.0931264
GU644758_{Perimyotis}	GU644753_{Myotis yumanensis}	0.0938655
GU644712_{Aeorestes}	GU644753_{Myotis yumanensis}	0.107169
GU644719_{Aeorestes}	GU644753_{Myotis yumanensis}	0.108647
GU644700_{Lasiurus}	GU644753_{Myotis yumanensis}	0.100517
GU644736_{Lasiurus}	GU644753_{Myotis yumanensis}	0.0997783
GU644740_{Dasypterus}	GU644753_{Myotis yumanensis}	0.0997783
GU644738_{Dasypterus}	GU644753_{Myotis yumanensis}	0.101256
GU644673_{Eptesicus NA2}	GU644753_{Myotis yumanensis}	0.0946046
GU644675_{Eptesicus NA2}	GU644753_{Myotis yumanensis}	0.0931264
GU644695_{Eptesicus NA2}	GU644753_{Myotis yumanensis}	0.101996
GU644659_{Eptesicus NA2}	GU644753_{Myotis yumanensis}	0.100517
GU644727_{Dasypterus}	GU644753_{Myotis yumanensis}	0.103474
GU644722_{Dasypterus}	GU644753_{Myotis yumanensis}	0.0960828
HQ341793_{Histiotus}	GU644753_{Myotis yumanensis}	0.0776053
JF826130_{Tadarida SA}	GU644753_{Myotis yumanensis}	0.0968935
GU644751_{Myotis yumanensis}	GU644753_{Myotis yumanensis}	0.0118256
GU644769_{Tadarida NA}	GU644759_{Corynorhinus}	0.0968219
GU991830_{Tadarida NA}	GU644759_{Corynorhinus}	0.0940741
MW249020_{Desmodus}	GU644759_{Corynorhinus}	0.10643
AY854587_{Desmodus}	GU644759_{Corynorhinus}	0.101996
KT023101_{Desmodus}	GU644759_{Corynorhinus}	0.107908
KF656697_{Desmodus}	GU644759_{Corynorhinus}	0.0960828
KF864397_{Desmodus}	GU644759_{Corynorhinus}	0.102735
KT276359_{Artibeus}	GU644759_{Corynorhinus}	0.105691
MN968387_{Desmodus}	GU644759_{Corynorhinus}	0.103474
GU592648_{Desmodus}	GU644759_{Corynorhinus}	0.0997783
KF864322_{Desmodus}	GU644759_{Corynorhinus}	0.0990392
GU644757_{Perimyotis}	GU644759_{Corynorhinus}	0.0776053
GU644758_{Perimyotis}	GU644759_{Corynorhinus}	0.0768662
GU644712_{Aeorestes}	GU644759_{Corynorhinus}	0.0990392
GU644719_{Aeorestes}	GU644759_{Corynorhinus}	0.100517
GU644700_{Lasiurus}	GU644759_{Corynorhinus}	0.101256
GU644736_{Lasiurus}	GU644759_{Corynorhinus}	0.0983001
GU644740_{Dasypterus}	GU644759_{Corynorhinus}	0.097561
GU644738_{Dasypterus}	GU644759_{Corynorhinus}	0.0990392
GU644673_{Eptesicus NA2}	GU644759_{Corynorhinus}	0.0983001
GU644675_{Eptesicus NA2}	GU644759_{Corynorhinus}	0.0983001
GU644695_{Eptesicus NA2}	GU644759_{Corynorhinus}	0.0931264
GU644659_{Eptesicus NA2}	GU644759_{Corynorhinus}	0.0923873
GU644727_{Dasypterus}	GU644759_{Corynorhinus}	0.0879527
GU644722_{Dasypterus}	GU644759_{Corynorhinus}	0.0842572
HQ341793_{Histiotus}	GU644759_{Corynorhinus}	0.0746489
JF826130_{Tadarida SA}	GU644759_{Corynorhinus}	0.0813609
GU644751_{Myotis yumanensis}	GU644759_{Corynorhinus}	0.0820399
GU644753_{Myotis yumanensis}	GU644759_{Corynorhinus}	0.0813008
GU644769_{Tadarida NA}	GU644642_{Eptesicus NA1}	0.0923873
GU991830_{Tadarida NA}	GU644642_{Eptesicus NA1}	0.0903704
MW249020_{Desmodus}	GU644642_{Eptesicus NA1}	0.097561
AY854587_{Desmodus}	GU644642_{Eptesicus NA1}	0.0953437
KT023101_{Desmodus}	GU644642_{Eptesicus NA1}	0.0968219
KF656697_{Desmodus}	GU644642_{Eptesicus NA1}	0.0909091
KF864397_{Desmodus}	GU644642_{Eptesicus NA1}	0.0960828
KT276359_{Artibeus}	GU644642_{Eptesicus NA1}	0.0960828
MN968387_{Desmodus}	GU644642_{Eptesicus NA1}	0.0983001
GU592648_{Desmodus}	GU644642_{Eptesicus NA1}	0.0946046
KF864322_{Desmodus}	GU644642_{Eptesicus NA1}	0.0886918
GU644757_{Perimyotis}	GU644642_{Eptesicus NA1}	0.0790835
GU644758_{Perimyotis}	GU644642_{Eptesicus NA1}	0.0768662
GU644712_{Aeorestes}	GU644642_{Eptesicus NA1}	0.0946046
GU644719_{Aeorestes}	GU644642_{Eptesicus NA1}	0.0946046
GU644700_{Lasiurus}	GU644642_{Eptesicus NA1}	0.0968219
GU644736_{Lasiurus}	GU644642_{Eptesicus NA1}	0.0923873
GU644740_{Dasypterus}	GU644642_{Eptesicus NA1}	0.0931264
GU644738_{Dasypterus}	GU644642_{Eptesicus NA1}	0.0938655
GU644673_{Eptesicus NA2}	GU644642_{Eptesicus NA1}	0.0886918
GU644675_{Eptesicus NA2}	GU644642_{Eptesicus NA1}	0.09017
GU644695_{Eptesicus NA2}	GU644642_{Eptesicus NA1}	0.0872136
GU644659_{Eptesicus NA2}	GU644642_{Eptesicus NA1}	0.0864745
GU644727_{Dasypterus}	GU644642_{Eptesicus NA1}	0.0835181
GU644722_{Dasypterus}	GU644642_{Eptesicus NA1}	0.0731707
HQ341793_{Histiotus}	GU644642_{Eptesicus NA1}	0.0672579
JF826130_{Tadarida SA}	GU644642_{Eptesicus NA1}	0.0739645
GU644751_{Myotis yumanensis}	GU644642_{Eptesicus NA1}	0.0687361
GU644753_{Myotis yumanensis}	GU644642_{Eptesicus NA1}	0.067997
GU644759_{Corynorhinus}	GU644642_{Eptesicus NA1}	0.0576497
GU644769_{Tadarida NA}	GU644686_{Eptesicus NA1}	0.0946046
GU991830_{Tadarida NA}	GU644686_{Eptesicus NA1}	0.0918519
MW249020_{Desmodus}	GU644686_{Eptesicus NA1}	0.101996
AY854587_{Desmodus}	GU644686_{Eptesicus NA1}	0.104952
KT023101_{Desmodus}	GU644686_{Eptesicus NA1}	0.101256
KF656697_{Desmodus}	GU644686_{Eptesicus NA1}	0.0960828
KF864397_{Desmodus}	GU644686_{Eptesicus NA1}	0.101256
KT276359_{Artibeus}	GU644686_{Eptesicus NA1}	0.101996
MN968387_{Desmodus}	GU644686_{Eptesicus NA1}	0.104952
GU592648_{Desmodus}	GU644686_{Eptesicus NA1}	0.097561
KF864322_{Desmodus}	GU644686_{Eptesicus NA1}	0.0960828
GU644757_{Perimyotis}	GU644686_{Eptesicus NA1}	0.0857354
GU644758_{Perimyotis}	GU644686_{Eptesicus NA1}	0.0879527
GU644712_{Aeorestes}	GU644686_{Eptesicus NA1}	0.102735
GU644719_{Aeorestes}	GU644686_{Eptesicus NA1}	0.104213
GU644700_{Lasiurus}	GU644686_{Eptesicus NA1}	0.103474
GU644736_{Lasiurus}	GU644686_{Eptesicus NA1}	0.0990392
GU644740_{Dasypterus}	GU644686_{Eptesicus NA1}	0.101996
GU644738_{Dasypterus}	GU644686_{Eptesicus NA1}	0.102735
GU644673_{Eptesicus NA2}	GU644686_{Eptesicus NA1}	0.0923873
GU644675_{Eptesicus NA2}	GU644686_{Eptesicus NA1}	0.0938655
GU644695_{Eptesicus NA2}	GU644686_{Eptesicus NA1}	0.0916482
GU644659_{Eptesicus NA2}	GU644686_{Eptesicus NA1}	0.0894309
GU644727_{Dasypterus}	GU644686_{Eptesicus NA1}	0.0916482
GU644722_{Dasypterus}	GU644686_{Eptesicus NA1}	0.082779
HQ341793_{Histiotus}	GU644686_{Eptesicus NA1}	0.0702143
JF826130_{Tadarida SA}	GU644686_{Eptesicus NA1}	0.0828402
GU644751_{Myotis yumanensis}	GU644686_{Eptesicus NA1}	0.0724316
GU644753_{Myotis yumanensis}	GU644686_{Eptesicus NA1}	0.0709534
GU644759_{Corynorhinus}	GU644686_{Eptesicus NA1}	0.0657797
GU644642_{Eptesicus NA1}	GU644686_{Eptesicus NA1}	0.0406504
GU644769_{Tadarida NA}	GU644741_{Myotis austroriparius}	0.104213
GU991830_{Tadarida NA}	GU644741_{Myotis austroriparius}	0.103704
MW249020_{Desmodus}	GU644741_{Myotis austroriparius}	0.112343
AY854587_{Desmodus}	GU644741_{Myotis austroriparius}	0.110126
KT023101_{Desmodus}	GU644741_{Myotis austroriparius}	0.112343
KF656697_{Desmodus}	GU644741_{Myotis austroriparius}	0.107169
KF864397_{Desmodus}	GU644741_{Myotis austroriparius}	0.110865
KT276359_{Artibeus}	GU644741_{Myotis austroriparius}	0.110126
MN968387_{Desmodus}	GU644741_{Myotis austroriparius}	0.117517
GU592648_{Desmodus}	GU644741_{Myotis austroriparius}	0.109387
KF864322_{Desmodus}	GU644741_{Myotis austroriparius}	0.109387
GU644757_{Perimyotis}	GU644741_{Myotis austroriparius}	0.101996
GU644758_{Perimyotis}	GU644741_{Myotis austroriparius}	0.101256
GU644712_{Aeorestes}	GU644741_{Myotis austroriparius}	0.110865
GU644719_{Aeorestes}	GU644741_{Myotis austroriparius}	0.107908
GU644700_{Lasiurus}	GU644741_{Myotis austroriparius}	0.104952
GU644736_{Lasiurus}	GU644741_{Myotis austroriparius}	0.108647
GU644740_{Dasypterus}	GU644741_{Myotis austroriparius}	0.107908
GU644738_{Dasypterus}	GU644741_{Myotis austroriparius}	0.110126
GU644673_{Eptesicus NA2}	GU644741_{Myotis austroriparius}	0.0968219
GU644675_{Eptesicus NA2}	GU644741_{Myotis austroriparius}	0.0990392
GU644695_{Eptesicus NA2}	GU644741_{Myotis austroriparius}	0.0886918
GU644659_{Eptesicus NA2}	GU644741_{Myotis austroriparius}	0.0857354
GU644727_{Dasypterus}	GU644741_{Myotis austroriparius}	0.109387
GU644722_{Dasypterus}	GU644741_{Myotis austroriparius}	0.107169
HQ341793_{Histiotus}	GU644741_{Myotis austroriparius}	0.0946046
JF826130_{Tadarida SA}	GU644741_{Myotis austroriparius}	0.0968935
GU644751_{Myotis yumanensis}	GU644741_{Myotis austroriparius}	0.0990392
GU644753_{Myotis yumanensis}	GU644741_{Myotis austroriparius}	0.097561
GU644759_{Corynorhinus}	GU644741_{Myotis austroriparius}	0.0886918
GU644642_{Eptesicus NA1}	GU644741_{Myotis austroriparius}	0.0894309
GU644686_{Eptesicus NA1}	GU644741_{Myotis austroriparius}	0.0872136
GU644769_{Tadarida NA}	GU644742_{Myotis austroriparius}	0.105691
GU991830_{Tadarida NA}	GU644742_{Myotis austroriparius}	0.105185
MW249020_{Desmodus}	GU644742_{Myotis austroriparius}	0.113821
AY854587_{Desmodus}	GU644742_{Myotis austroriparius}	0.111604
KT023101_{Desmodus}	GU644742_{Myotis austroriparius}	0.112343
KF656697_{Desmodus}	GU644742_{Myotis austroriparius}	0.108647
KF864397_{Desmodus}	GU644742_{Myotis austroriparius}	0.112343
KT276359_{Artibeus}	GU644742_{Myotis austroriparius}	0.111604
MN968387_{Desmodus}	GU644742_{Myotis austroriparius}	0.118995
GU592648_{Desmodus}	GU644742_{Myotis austroriparius}	0.110865
KF864322_{Desmodus}	GU644742_{Myotis austroriparius}	0.110865
GU644757_{Perimyotis}	GU644742_{Myotis austroriparius}	0.101256
GU644758_{Perimyotis}	GU644742_{Myotis austroriparius}	0.100517
GU644712_{Aeorestes}	GU644742_{Myotis austroriparius}	0.110865
GU644719_{Aeorestes}	GU644742_{Myotis austroriparius}	0.107908
GU644700_{Lasiurus}	GU644742_{Myotis austroriparius}	0.103474
GU644736_{Lasiurus}	GU644742_{Myotis austroriparius}	0.107169
GU644740_{Dasypterus}	GU644742_{Myotis austroriparius}	0.109387
GU644738_{Dasypterus}	GU644742_{Myotis austroriparius}	0.111604
GU644673_{Eptesicus NA2}	GU644742_{Myotis austroriparius}	0.0968219
GU644675_{Eptesicus NA2}	GU644742_{Myotis austroriparius}	0.0990392
GU644695_{Eptesicus NA2}	GU644742_{Myotis austroriparius}	0.0886918
GU644659_{Eptesicus NA2}	GU644742_{Myotis austroriparius}	0.0857354
GU644727_{Dasypterus}	GU644742_{Myotis austroriparius}	0.110865
GU644722_{Dasypterus}	GU644742_{Myotis austroriparius}	0.107169
HQ341793_{Histiotus}	GU644742_{Myotis austroriparius}	0.0946046
JF826130_{Tadarida SA}	GU644742_{Myotis austroriparius}	0.0939349
GU644751_{Myotis yumanensis}	GU644742_{Myotis austroriparius}	0.0990392
GU644753_{Myotis yumanensis}	GU644742_{Myotis austroriparius}	0.097561
GU644759_{Corynorhinus}	GU644742_{Myotis austroriparius}	0.09017
GU644642_{Eptesicus NA1}	GU644742_{Myotis austroriparius}	0.0894309
GU644686_{Eptesicus NA1}	GU644742_{Myotis austroriparius}	0.0872136
GU644741_{Myotis austroriparius}	GU644742_{Myotis austroriparius}	0.00295639
GU644769_{Tadarida NA}	GU644754	0.107908
GU991830_{Tadarida NA}	GU644754	0.105926
MW249020_{Desmodus}	GU644754	0.111604
AY854587_{Desmodus}	GU644754	0.111604
KT023101_{Desmodus}	GU644754	0.110865
KF656697_{Desmodus}	GU644754	0.104213
KF864397_{Desmodus}	GU644754	0.107169
KT276359_{Artibeus}	GU644754	0.110126
MN968387_{Desmodus}	GU644754	0.110865
GU592648_{Desmodus}	GU644754	0.110126
KF864322_{Desmodus}	GU644754	0.104952
GU644757_{Perimyotis}	GU644754	0.0931264
GU644758_{Perimyotis}	GU644754	0.0938655
GU644712_{Aeorestes}	GU644754	0.113082
GU644719_{Aeorestes}	GU644754	0.111604
GU644700_{Lasiurus}	GU644754	0.11456
GU644736_{Lasiurus}	GU644754	0.111604
GU644740_{Dasypterus}	GU644754	0.10643
GU644738_{Dasypterus}	GU644754	0.108647
GU644673_{Eptesicus NA2}	GU644754	0.0694752
GU644675_{Eptesicus NA2}	GU644754	0.0694752
GU644695_{Eptesicus NA2}	GU644754	0.0702143
GU644659_{Eptesicus NA2}	GU644754	0.0665188
GU644727_{Dasypterus}	GU644754	0.101256
GU644722_{Dasypterus}	GU644754	0.0960828
HQ341793_{Histiotus}	GU644754	0.0776053
JF826130_{Tadarida SA}	GU644754	0.0939349
GU644751_{Myotis yumanensis}	GU644754	0.0938655
GU644753_{Myotis yumanensis}	GU644754	0.0909091
GU644759_{Corynorhinus}	GU644754	0.0835181
GU644642_{Eptesicus NA1}	GU644754	0.0746489
GU644686_{Eptesicus NA1}	GU644754	0.0835181
GU644741_{Myotis austroriparius}	GU644754	0.0805617
GU644742_{Myotis austroriparius}	GU644754	0.0805617
GU644769_{Tadarida NA}	GU644641_{Antrozous}	0.104213
GU991830_{Tadarida NA}	GU644641_{Antrozous}	0.102222
MW249020_{Desmodus}	GU644641_{Antrozous}	0.113082
AY854587_{Desmodus}	GU644641_{Antrozous}	0.107908
KT023101_{Desmodus}	GU644641_{Antrozous}	0.107908
KF656697_{Desmodus}	GU644641_{Antrozous}	0.104213
KF864397_{Desmodus}	GU644641_{Antrozous}	0.104213
KT276359_{Artibeus}	GU644641_{Antrozous}	0.107169
MN968387_{Desmodus}	GU644641_{Antrozous}	0.110865
GU592648_{Desmodus}	GU644641_{Antrozous}	0.108647
KF864322_{Desmodus}	GU644641_{Antrozous}	0.104952
GU644757_{Perimyotis}	GU644641_{Antrozous}	0.097561
GU644758_{Perimyotis}	GU644641_{Antrozous}	0.0983001
GU644712_{Aeorestes}	GU644641_{Antrozous}	0.113082
GU644719_{Aeorestes}	GU644641_{Antrozous}	0.113082
GU644700_{Lasiurus}	GU644641_{Antrozous}	0.11456
GU644736_{Lasiurus}	GU644641_{Antrozous}	0.108647
GU644740_{Dasypterus}	GU644641_{Antrozous}	0.110865
GU644738_{Dasypterus}	GU644641_{Antrozous}	0.113082
GU644673_{Eptesicus NA2}	GU644641_{Antrozous}	0.0805617
GU644675_{Eptesicus NA2}	GU644641_{Antrozous}	0.0813008
GU644695_{Eptesicus NA2}	GU644641_{Antrozous}	0.0746489
GU644659_{Eptesicus NA2}	GU644641_{Antrozous}	0.0731707
GU644727_{Dasypterus}	GU644641_{Antrozous}	0.103474
GU644722_{Dasypterus}	GU644641_{Antrozous}	0.0960828
HQ341793_{Histiotus}	GU644641_{Antrozous}	0.0776053
JF826130_{Tadarida SA}	GU644641_{Antrozous}	0.0968935
GU644751_{Myotis yumanensis}	GU644641_{Antrozous}	0.0960828
GU644753_{Myotis yumanensis}	GU644641_{Antrozous}	0.0931264
GU644759_{Corynorhinus}	GU644641_{Antrozous}	0.0835181
GU644642_{Eptesicus NA1}	GU644641_{Antrozous}	0.0739098
GU644686_{Eptesicus NA1}	GU644641_{Antrozous}	0.0798226
GU644741_{Myotis austroriparius}	GU644641_{Antrozous}	0.0813008
GU644742_{Myotis austroriparius}	GU644641_{Antrozous}	0.0813008
GU644754	GU644641_{Antrozous}	0.0606061
GU644769_{Tadarida NA}	GU644755_{Parastrellus}	0.105691
GU991830_{Tadarida NA}	GU644755_{Parastrellus}	0.104444
MW249020_{Desmodus}	GU644755_{Parastrellus}	0.107908
AY854587_{Desmodus}	GU644755_{Parastrellus}	0.109387
KT023101_{Desmodus}	GU644755_{Parastrellus}	0.107169
KF656697_{Desmodus}	GU644755_{Parastrellus}	0.113082
KF864397_{Desmodus}	GU644755_{Parastrellus}	0.112343
KT276359_{Artibeus}	GU644755_{Parastrellus}	0.10643
MN968387_{Desmodus}	GU644755_{Parastrellus}	0.117517
GU592648_{Desmodus}	GU644755_{Parastrellus}	0.112343
KF864322_{Desmodus}	GU644755_{Parastrellus}	0.110126
GU644757_{Perimyotis}	GU644755_{Parastrellus}	0.101256
GU644758_{Perimyotis}	GU644755_{Parastrellus}	0.101256
GU644712_{Aeorestes}	GU644755_{Parastrellus}	0.120473
GU644719_{Aeorestes}	GU644755_{Parastrellus}	0.120473
GU644700_{Lasiurus}	GU644755_{Parastrellus}	0.116038
GU644736_{Lasiurus}	GU644755_{Parastrellus}	0.113821
GU644740_{Dasypterus}	GU644755_{Parastrellus}	0.110126
GU644738_{Dasypterus}	GU644755_{Parastrellus}	0.110126
GU644673_{Eptesicus NA2}	GU644755_{Parastrellus}	0.0842572
GU644675_{Eptesicus NA2}	GU644755_{Parastrellus}	0.0864745
GU644695_{Eptesicus NA2}	GU644755_{Parastrellus}	0.0879527
GU644659_{Eptesicus NA2}	GU644755_{Parastrellus}	0.0872136
GU644727_{Dasypterus}	GU644755_{Parastrellus}	0.107169
GU644722_{Dasypterus}	GU644755_{Parastrellus}	0.101256
HQ341793_{Histiotus}	GU644755_{Parastrellus}	0.0849963
JF826130_{Tadarida SA}	GU644755_{Parastrellus}	0.0954142
GU644751_{Myotis yumanensis}	GU644755_{Parastrellus}	0.097561
GU644753_{Myotis yumanensis}	GU644755_{Parastrellus}	0.0909091
GU644759_{Corynorhinus}	GU644755_{Parastrellus}	0.0931264
GU644642_{Eptesicus NA1}	GU644755_{Parastrellus}	0.0849963
GU644686_{Eptesicus NA1}	GU644755_{Parastrellus}	0.0864745
GU644741_{Myotis austroriparius}	GU644755_{Parastrellus}	0.0857354
GU644742_{Myotis austroriparius}	GU644755_{Parastrellus}	0.0872136
GU644754	GU644755_{Parastrellus}	0.0739098
GU644641_{Antrozous}	GU644755_{Parastrellus}	0.075388
GU644769_{Tadarida NA}	GU644756_{Parastrellus}	0.103474
GU991830_{Tadarida NA}	GU644756_{Parastrellus}	0.102222
MW249020_{Desmodus}	GU644756_{Parastrellus}	0.108647
AY854587_{Desmodus}	GU644756_{Parastrellus}	0.107908
KT023101_{Desmodus}	GU644756_{Parastrellus}	0.101996
KF656697_{Desmodus}	GU644756_{Parastrellus}	0.104952
KF864397_{Desmodus}	GU644756_{Parastrellus}	0.101256
KT276359_{Artibeus}	GU644756_{Parastrellus}	0.102735
MN968387_{Desmodus}	GU644756_{Parastrellus}	0.113082
GU592648_{Desmodus}	GU644756_{Parastrellus}	0.105691
KF864322_{Desmodus}	GU644756_{Parastrellus}	0.101996
GU644757_{Perimyotis}	GU644756_{Parastrellus}	0.0968219
GU644758_{Perimyotis}	GU644756_{Parastrellus}	0.0960828
GU644712_{Aeorestes}	GU644756_{Parastrellus}	0.116038
GU644719_{Aeorestes}	GU644756_{Parastrellus}	0.117517
GU644700_{Lasiurus}	GU644756_{Parastrellus}	0.117517
GU644736_{Lasiurus}	GU644756_{Parastrellus}	0.112343
GU644740_{Dasypterus}	GU644756_{Parastrellus}	0.111604
GU644738_{Dasypterus}	GU644756_{Parastrellus}	0.11456
GU644673_{Eptesicus NA2}	GU644756_{Parastrellus}	0.0886918
GU644675_{Eptesicus NA2}	GU644756_{Parastrellus}	0.0879527
GU644695_{Eptesicus NA2}	GU644756_{Parastrellus}	0.0864745
GU644659_{Eptesicus NA2}	GU644756_{Parastrellus}	0.0864745
GU644727_{Dasypterus}	GU644756_{Parastrellus}	0.107169
GU644722_{Dasypterus}	GU644756_{Parastrellus}	0.101996
HQ341793_{Histiotus}	GU644756_{Parastrellus}	0.0835181
JF826130_{Tadarida SA}	GU644756_{Parastrellus}	0.0887574
GU644751_{Myotis yumanensis}	GU644756_{Parastrellus}	0.0938655
GU644753_{Myotis yumanensis}	GU644756_{Parastrellus}	0.0894309
GU644759_{Corynorhinus}	GU644756_{Parastrellus}	0.0835181
GU644642_{Eptesicus NA1}	GU644756_{Parastrellus}	0.0805617
GU644686_{Eptesicus NA1}	GU644756_{Parastrellus}	0.0835181
GU644741_{Myotis austroriparius}	GU644756_{Parastrellus}	0.082779
GU644742_{Myotis austroriparius}	GU644756_{Parastrellus}	0.082779
GU644754	GU644756_{Parastrellus}	0.067997
GU644641_{Antrozous}	GU644756_{Parastrellus}	0.0628234
GU644755_{Parastrellus}	GU644756_{Parastrellus}	0.0635625
GU644769_{Tadarida NA}	KM594029_{Eptesicus SA1}	0.104213
GU991830_{Tadarida NA}	KM594029_{Eptesicus SA1}	0.102963
MW249020_{Desmodus}	KM594029_{Eptesicus SA1}	0.111604
AY854587_{Desmodus}	KM594029_{Eptesicus SA1}	0.108647
KT023101_{Desmodus}	KM594029_{Eptesicus SA1}	0.108647
KF656697_{Desmodus}	KM594029_{Eptesicus SA1}	0.104213
KF864397_{Desmodus}	KM594029_{Eptesicus SA1}	0.110865
KT276359_{Artibeus}	KM594029_{Eptesicus SA1}	0.110865
MN968387_{Desmodus}	KM594029_{Eptesicus SA1}	0.110126
GU592648_{Desmodus}	KM594029_{Eptesicus SA1}	0.108647
KF864322_{Desmodus}	KM594029_{Eptesicus SA1}	0.104952
GU644757_{Perimyotis}	KM594029_{Eptesicus SA1}	0.101996
GU644758_{Perimyotis}	KM594029_{Eptesicus SA1}	0.101996
GU644712_{Aeorestes}	KM594029_{Eptesicus SA1}	0.118995
GU644719_{Aeorestes}	KM594029_{Eptesicus SA1}	0.117517
GU644700_{Lasiurus}	KM594029_{Eptesicus SA1}	0.11456
GU644736_{Lasiurus}	KM594029_{Eptesicus SA1}	0.110865
GU644740_{Dasypterus}	KM594029_{Eptesicus SA1}	0.115299
GU644738_{Dasypterus}	KM594029_{Eptesicus SA1}	0.117517
GU644673_{Eptesicus NA2}	KM594029_{Eptesicus SA1}	0.109387
GU644675_{Eptesicus NA2}	KM594029_{Eptesicus SA1}	0.109387
GU644695_{Eptesicus NA2}	KM594029_{Eptesicus SA1}	0.105691
GU644659_{Eptesicus NA2}	KM594029_{Eptesicus SA1}	0.100517
GU644727_{Dasypterus}	KM594029_{Eptesicus SA1}	0.110126
GU644722_{Dasypterus}	KM594029_{Eptesicus SA1}	0.10643
HQ341793_{Histiotus}	KM594029_{Eptesicus SA1}	0.0576497
JF826130_{Tadarida SA}	KM594029_{Eptesicus SA1}	0.091716
GU644751_{Myotis yumanensis}	KM594029_{Eptesicus SA1}	0.0953437
GU644753_{Myotis yumanensis}	KM594029_{Eptesicus SA1}	0.09017
GU644759_{Corynorhinus}	KM594029_{Eptesicus SA1}	0.0857354
GU644642_{Eptesicus NA1}	KM594029_{Eptesicus SA1}	0.082779
GU644686_{Eptesicus NA1}	KM594029_{Eptesicus SA1}	0.0820399
GU644741_{Myotis austroriparius}	KM594029_{Eptesicus SA1}	0.100517
GU644742_{Myotis austroriparius}	KM594029_{Eptesicus SA1}	0.097561
GU644754	KM594029_{Eptesicus SA1}	0.0916482
GU644641_{Antrozous}	KM594029_{Eptesicus SA1}	0.09017
GU644755_{Parastrellus}	KM594029_{Eptesicus SA1}	0.0938655
GU644756_{Parastrellus}	KM594029_{Eptesicus SA1}	0.0946046
GU644769_{Tadarida NA}	AF070450_{Tadarida SA}	0.0872136
GU991830_{Tadarida NA}	AF070450_{Tadarida SA}	0.0814815
MW249020_{Desmodus}	AF070450_{Tadarida SA}	0.0872136
AY854587_{Desmodus}	AF070450_{Tadarida SA}	0.0857354
KT023101_{Desmodus}	AF070450_{Tadarida SA}	0.0886918
KF656697_{Desmodus}	AF070450_{Tadarida SA}	0.0849963
KF864397_{Desmodus}	AF070450_{Tadarida SA}	0.0842572
KT276359_{Artibeus}	AF070450_{Tadarida SA}	0.0894309
MN968387_{Desmodus}	AF070450_{Tadarida SA}	0.0938655
GU592648_{Desmodus}	AF070450_{Tadarida SA}	0.0909091
KF864322_{Desmodus}	AF070450_{Tadarida SA}	0.0835181
GU644757_{Perimyotis}	AF070450_{Tadarida SA}	0.09017
GU644758_{Perimyotis}	AF070450_{Tadarida SA}	0.0872136
GU644712_{Aeorestes}	AF070450_{Tadarida SA}	0.11456
GU644719_{Aeorestes}	AF070450_{Tadarida SA}	0.113082
GU644700_{Lasiurus}	AF070450_{Tadarida SA}	0.113082
GU644736_{Lasiurus}	AF070450_{Tadarida SA}	0.107169
GU644740_{Dasypterus}	AF070450_{Tadarida SA}	0.112343
GU644738_{Dasypterus}	AF070450_{Tadarida SA}	0.11456
GU644673_{Eptesicus NA2}	AF070450_{Tadarida SA}	0.105691
GU644675_{Eptesicus NA2}	AF070450_{Tadarida SA}	0.105691
GU644695_{Eptesicus NA2}	AF070450_{Tadarida SA}	0.102735
GU644659_{Eptesicus NA2}	AF070450_{Tadarida SA}	0.101256
GU644727_{Dasypterus}	AF070450_{Tadarida SA}	0.0997783
GU644722_{Dasypterus}	AF070450_{Tadarida SA}	0.09017
HQ341793_{Histiotus}	AF070450_{Tadarida SA}	0.082779
JF826130_{Tadarida SA}	AF070450_{Tadarida SA}	0.0199704
GU644751_{Myotis yumanensis}	AF070450_{Tadarida SA}	0.0916482
GU644753_{Myotis yumanensis}	AF070450_{Tadarida SA}	0.0909091
GU644759_{Corynorhinus}	AF070450_{Tadarida SA}	0.0761271
GU644642_{Eptesicus NA1}	AF070450_{Tadarida SA}	0.0702143
GU644686_{Eptesicus NA1}	AF070450_{Tadarida SA}	0.0776053
GU644741_{Myotis austroriparius}	AF070450_{Tadarida SA}	0.0946046
GU644742_{Myotis austroriparius}	AF070450_{Tadarida SA}	0.0916482
GU644754	AF070450_{Tadarida SA}	0.0909091
GU644641_{Antrozous}	AF070450_{Tadarida SA}	0.0938655
GU644755_{Parastrellus}	AF070450_{Tadarida SA}	0.0916482
GU644756_{Parastrellus}	AF070450_{Tadarida SA}	0.0813008
KM594029_{Eptesicus SA1}	AF070450_{Tadarida SA}	0.0879527
GU644769_{Tadarida NA}	AF394877_{Corynorhinus}	0.0983001
GU991830_{Tadarida NA}	AF394877_{Corynorhinus}	0.0940741
MW249020_{Desmodus}	AF394877_{Corynorhinus}	0.107908
AY854587_{Desmodus}	AF394877_{Corynorhinus}	0.101256
KT023101_{Desmodus}	AF394877_{Corynorhinus}	0.108647
KF656697_{Desmodus}	AF394877_{Corynorhinus}	0.0960828
KF864397_{Desmodus}	AF394877_{Corynorhinus}	0.104213
KT276359_{Artibeus}	AF394877_{Corynorhinus}	0.10643
MN968387_{Desmodus}	AF394877_{Corynorhinus}	0.103474
GU592648_{Desmodus}	AF394877_{Corynorhinus}	0.101256
KF864322_{Desmodus}	AF394877_{Corynorhinus}	0.100517
GU644757_{Perimyotis}	AF394877_{Corynorhinus}	0.0768662
GU644758_{Perimyotis}	AF394877_{Corynorhinus}	0.0761271
GU644712_{Aeorestes}	AF394877_{Corynorhinus}	0.0983001
GU644719_{Aeorestes}	AF394877_{Corynorhinus}	0.0997783
GU644700_{Lasiurus}	AF394877_{Corynorhinus}	0.100517
GU644736_{Lasiurus}	AF394877_{Corynorhinus}	0.097561
GU644740_{Dasypterus}	AF394877_{Corynorhinus}	0.0968219
GU644738_{Dasypterus}	AF394877_{Corynorhinus}	0.0983001
GU644673_{Eptesicus NA2}	AF394877_{Corynorhinus}	0.101256
GU644675_{Eptesicus NA2}	AF394877_{Corynorhinus}	0.101256
GU644695_{Eptesicus NA2}	AF394877_{Corynorhinus}	0.0946046
GU644659_{Eptesicus NA2}	AF394877_{Corynorhinus}	0.0938655
GU644727_{Dasypterus}	AF394877_{Corynorhinus}	0.0909091
GU644722_{Dasypterus}	AF394877_{Corynorhinus}	0.0857354
HQ341793_{Histiotus}	AF394877_{Corynorhinus}	0.0746489
JF826130_{Tadarida SA}	AF394877_{Corynorhinus}	0.0813609
GU644751_{Myotis yumanensis}	AF394877_{Corynorhinus}	0.0849963
GU644753_{Myotis yumanensis}	AF394877_{Corynorhinus}	0.0842572
GU644759_{Corynorhinus}	AF394877_{Corynorhinus}	0.00443459
GU644642_{Eptesicus NA1}	AF394877_{Corynorhinus}	0.0591279
GU644686_{Eptesicus NA1}	AF394877_{Corynorhinus}	0.0672579
GU644741_{Myotis austroriparius}	AF394877_{Corynorhinus}	0.0886918
GU644742_{Myotis austroriparius}	AF394877_{Corynorhinus}	0.09017
GU644754	AF394877_{Corynorhinus}	0.0849963
GU644641_{Antrozous}	AF394877_{Corynorhinus}	0.0849963
GU644755_{Parastrellus}	AF394877_{Corynorhinus}	0.0960828
GU644756_{Parastrellus}	AF394877_{Corynorhinus}	0.0864745
KM594029_{Eptesicus SA1}	AF394877_{Corynorhinus}	0.0886918
AF070450_{Tadarida SA}	AF394877_{Corynorhinus}	0.0761271
GU644769_{Tadarida NA}	AY039225	0.107908
GU991830_{Tadarida NA}	AY039225	0.105926
MW249020_{Desmodus}	AY039225	0.112343
AY854587_{Desmodus}	AY039225	0.111604
KT023101_{Desmodus}	AY039225	0.112343
KF656697_{Desmodus}	AY039225	0.10643
KF864397_{Desmodus}	AY039225	0.108647
KT276359_{Artibeus}	AY039225	0.111604
MN968387_{Desmodus}	AY039225	0.112343
GU592648_{Desmodus}	AY039225	0.111604
KF864322_{Desmodus}	AY039225	0.10643
GU644757_{Perimyotis}	AY039225	0.0946046
GU644758_{Perimyotis}	AY039225	0.0938655
GU644712_{Aeorestes}	AY039225	0.111604
GU644719_{Aeorestes}	AY039225	0.110126
GU644700_{Lasiurus}	AY039225	0.113082
GU644736_{Lasiurus}	AY039225	0.110126
GU644740_{Dasypterus}	AY039225	0.103474
GU644738_{Dasypterus}	AY039225	0.105691
GU644673_{Eptesicus NA2}	AY039225	0.0731707
GU644675_{Eptesicus NA2}	AY039225	0.0731707
GU644695_{Eptesicus NA2}	AY039225	0.0716925
GU644659_{Eptesicus NA2}	AY039225	0.0672579
GU644727_{Dasypterus}	AY039225	0.101996
GU644722_{Dasypterus}	AY039225	0.0983001
HQ341793_{Histiotus}	AY039225	0.0790835
JF826130_{Tadarida SA}	AY039225	0.091716
GU644751_{Myotis yumanensis}	AY039225	0.0953437
GU644753_{Myotis yumanensis}	AY039225	0.0938655
GU644759_{Corynorhinus}	AY039225	0.0842572
GU644642_{Eptesicus NA1}	AY039225	0.0731707
GU644686_{Eptesicus NA1}	AY039225	0.0835181
GU644741_{Myotis austroriparius}	AY039225	0.082779
GU644742_{Myotis austroriparius}	AY039225	0.082779
GU644754	AY039225	0.00813008
GU644641_{Antrozous}	AY039225	0.0635625
GU644755_{Parastrellus}	AY039225	0.0746489
GU644756_{Parastrellus}	AY039225	0.067997
KM594029_{Eptesicus SA1}	AY039225	0.09017
AF070450_{Tadarida SA}	AY039225	0.0886918
AF394877_{Corynorhinus}	AY039225	0.0857354
GU644769_{Tadarida NA}	KY203073_{Lasionycteris}	0.114815
GU991830_{Tadarida NA}	KY203073_{Lasionycteris}	0.112593
MW249020_{Desmodus}	KY203073_{Lasionycteris}	0.119259
AY854587_{Desmodus}	KY203073_{Lasionycteris}	0.119259
KT023101_{Desmodus}	KY203073_{Lasionycteris}	0.117778
KF656697_{Desmodus}	KY203073_{Lasionycteris}	0.11037
KF864397_{Desmodus}	KY203073_{Lasionycteris}	0.120741
KT276359_{Artibeus}	KY203073_{Lasionycteris}	0.117037
MN968387_{Desmodus}	KY203073_{Lasionycteris}	0.122963
GU592648_{Desmodus}	KY203073_{Lasionycteris}	0.114074
KF864322_{Desmodus}	KY203073_{Lasionycteris}	0.113333
GU644757_{Perimyotis}	KY203073_{Lasionycteris}	0.0281481
GU644758_{Perimyotis}	KY203073_{Lasionycteris}	0.0266667
GU644712_{Aeorestes}	KY203073_{Lasionycteris}	0.0555556
GU644719_{Aeorestes}	KY203073_{Lasionycteris}	0.0555556
GU644700_{Lasiurus}	KY203073_{Lasionycteris}	0.062963
GU644736_{Lasiurus}	KY203073_{Lasionycteris}	0.0592593
GU644740_{Dasypterus}	KY203073_{Lasionycteris}	0.0555556
GU644738_{Dasypterus}	KY203073_{Lasionycteris}	0.0577778
GU644673_{Eptesicus NA2}	KY203073_{Lasionycteris}	0.108148
GU644675_{Eptesicus NA2}	KY203073_{Lasionycteris}	0.106667
GU644695_{Eptesicus NA2}	KY203073_{Lasionycteris}	0.104444
GU644659_{Eptesicus NA2}	KY203073_{Lasionycteris}	0.102963
GU644727_{Dasypterus}	KY203073_{Lasionycteris}	0.0977778
GU644722_{Dasypterus}	KY203073_{Lasionycteris}	0.0881481
HQ341793_{Histiotus}	KY203073_{Lasionycteris}	0.0888889
JF826130_{Tadarida SA}	KY203073_{Lasionycteris}	0.0941438
GU644751_{Myotis yumanensis}	KY203073_{Lasionycteris}	0.0948148
GU644753_{Myotis yumanensis}	KY203073_{Lasionycteris}	0.0940741
GU644759_{Corynorhinus}	KY203073_{Lasionycteris}	0.0807407
GU644642_{Eptesicus NA1}	KY203073_{Lasionycteris}	0.0785185
GU644686_{Eptesicus NA1}	KY203073_{Lasionycteris}	0.0896296
GU644741_{Myotis austroriparius}	KY203073_{Lasionycteris}	0.1
GU644742_{Myotis austroriparius}	KY203073_{Lasionycteris}	0.1
GU644754	KY203073_{Lasionycteris}	0.0948148
GU644641_{Antrozous}	KY203073_{Lasionycteris}	0.0940741
GU644755_{Parastrellus}	KY203073_{Lasionycteris}	0.103704
GU644756_{Parastrellus}	KY203073_{Lasionycteris}	0.0925926
KM594029_{Eptesicus SA1}	KY203073_{Lasionycteris}	0.111111
AF070450_{Tadarida SA}	KY203073_{Lasionycteris}	0.0962963
AF394877_{Corynorhinus}	KY203073_{Lasionycteris}	0.08
AY039225	KY203073_{Lasionycteris}	0.0962963
GU644769_{Tadarida NA}	KY203141_{Lasionycteris}	0.112593
GU991830_{Tadarida NA}	KY203141_{Lasionycteris}	0.111852
MW249020_{Desmodus}	KY203141_{Lasionycteris}	0.117037
AY854587_{Desmodus}	KY203141_{Lasionycteris}	0.117037
KT023101_{Desmodus}	KY203141_{Lasionycteris}	0.114074
KF656697_{Desmodus}	KY203141_{Lasionycteris}	0.108148
KF864397_{Desmodus}	KY203141_{Lasionycteris}	0.117037
KT276359_{Artibeus}	KY203141_{Lasionycteris}	0.113333
MN968387_{Desmodus}	KY203141_{Lasionycteris}	0.120741
GU592648_{Desmodus}	KY203141_{Lasionycteris}	0.114815
KF864322_{Desmodus}	KY203141_{Lasionycteris}	0.111111
GU644757_{Perimyotis}	KY203141_{Lasionycteris}	0.022963
GU644758_{Perimyotis}	KY203141_{Lasionycteris}	0.0222222
GU644712_{Aeorestes}	KY203141_{Lasionycteris}	0.0533333
GU644719_{Aeorestes}	KY203141_{Lasionycteris}	0.0533333
GU644700_{Lasiurus}	KY203141_{Lasionycteris}	0.0592593
GU644736_{Lasiurus}	KY203141_{Lasionycteris}	0.0555556
GU644740_{Dasypterus}	KY203141_{Lasionycteris}	0.0518519
GU644738_{Dasypterus}	KY203141_{Lasionycteris}	0.0540741
GU644673_{Eptesicus NA2}	KY203141_{Lasionycteris}	0.11037
GU644675_{Eptesicus NA2}	KY203141_{Lasionycteris}	0.108889
GU644695_{Eptesicus NA2}	KY203141_{Lasionycteris}	0.106667
GU644659_{Eptesicus NA2}	KY203141_{Lasionycteris}	0.103704
GU644727_{Dasypterus}	KY203141_{Lasionycteris}	0.0985185
GU644722_{Dasypterus}	KY203141_{Lasionycteris}	0.0874074
HQ341793_{Histiotus}	KY203141_{Lasionycteris}	0.0859259
JF826130_{Tadarida SA}	KY203141_{Lasionycteris}	0.0926612
GU644751_{Myotis yumanensis}	KY203141_{Lasionycteris}	0.0925926
GU644753_{Myotis yumanensis}	KY203141_{Lasionycteris}	0.0903704
GU644759_{Corynorhinus}	KY203141_{Lasionycteris}	0.0814815
GU644642_{Eptesicus NA1}	KY203141_{Lasionycteris}	0.0777778
GU644686_{Eptesicus NA1}	KY203141_{Lasionycteris}	0.0903704
GU644741_{Myotis austroriparius}	KY203141_{Lasionycteris}	0.100741
GU644742_{Myotis austroriparius}	KY203141_{Lasionycteris}	0.100741
GU644754	KY203141_{Lasionycteris}	0.0962963
GU644641_{Antrozous}	KY203141_{Lasionycteris}	0.097037
GU644755_{Parastrellus}	KY203141_{Lasionycteris}	0.103704
GU644756_{Parastrellus}	KY203141_{Lasionycteris}	0.0948148
KM594029_{Eptesicus SA1}	KY203141_{Lasionycteris}	0.108889
AF070450_{Tadarida SA}	KY203141_{Lasionycteris}	0.0948148
AF394877_{Corynorhinus}	KY203141_{Lasionycteris}	0.0807407
AY039225	KY203141_{Lasionycteris}	0.0977778
KY203073_{Lasionycteris}	KY203141_{Lasionycteris}	0.00814815
GU644769_{Tadarida NA}	JX648545_{Histiotus}	0.107407
GU991830_{Tadarida NA}	JX648545_{Histiotus}	0.105926
MW249020_{Desmodus}	JX648545_{Histiotus}	0.112593
AY854587_{Desmodus}	JX648545_{Histiotus}	0.114074
KT023101_{Desmodus}	JX648545_{Histiotus}	0.111852
KF656697_{Desmodus}	JX648545_{Histiotus}	0.106667
KF864397_{Desmodus}	JX648545_{Histiotus}	0.112593
KT276359_{Artibeus}	JX648545_{Histiotus}	0.111111
MN968387_{Desmodus}	JX648545_{Histiotus}	0.113333
GU592648_{Desmodus}	JX648545_{Histiotus}	0.11037
KF864322_{Desmodus}	JX648545_{Histiotus}	0.107407
GU644757_{Perimyotis}	JX648545_{Histiotus}	0.0962963
GU644758_{Perimyotis}	JX648545_{Histiotus}	0.0985185
GU644712_{Aeorestes}	JX648545_{Histiotus}	0.107407
GU644719_{Aeorestes}	JX648545_{Histiotus}	0.104444
GU644700_{Lasiurus}	JX648545_{Histiotus}	0.11037
GU644736_{Lasiurus}	JX648545_{Histiotus}	0.103704
GU644740_{Dasypterus}	JX648545_{Histiotus}	0.101481
GU644738_{Dasypterus}	JX648545_{Histiotus}	0.103704
GU644673_{Eptesicus NA2}	JX648545_{Histiotus}	0.108148
GU644675_{Eptesicus NA2}	JX648545_{Histiotus}	0.107407
GU644695_{Eptesicus NA2}	JX648545_{Histiotus}	0.107407
GU644659_{Eptesicus NA2}	JX648545_{Histiotus}	0.100741
GU644727_{Dasypterus}	JX648545_{Histiotus}	0.104444
GU644722_{Dasypterus}	JX648545_{Histiotus}	0.102222
HQ341793_{Histiotus}	JX648545_{Histiotus}	0.0503704
JF826130_{Tadarida SA}	JX648545_{Histiotus}	0.101557
GU644751_{Myotis yumanensis}	JX648545_{Histiotus}	0.0940741
GU644753_{Myotis yumanensis}	JX648545_{Histiotus}	0.0881481
GU644759_{Corynorhinus}	JX648545_{Histiotus}	0.0866667
GU644642_{Eptesicus NA1}	JX648545_{Histiotus}	0.0785185
GU644686_{Eptesicus NA1}	JX648545_{Histiotus}	0.0837037
GU644741_{Myotis austroriparius}	JX648545_{Histiotus}	0.0992593
GU644742_{Myotis austroriparius}	JX648545_{Histiotus}	0.100741
GU644754	JX648545_{Histiotus}	0.0918519
GU644641_{Antrozous}	JX648545_{Histiotus}	0.0955556
GU644755_{Parastrellus}	JX648545_{Histiotus}	0.0955556
GU644756_{Parastrellus}	JX648545_{Histiotus}	0.0903704
KM594029_{Eptesicus SA1}	JX648545_{Histiotus}	0.0703704
AF070450_{Tadarida SA}	JX648545_{Histiotus}	0.0955556
AF394877_{Corynorhinus}	JX648545_{Histiotus}	0.0881481
AY039225	JX648545_{Histiotus}	0.0940741
KY203073_{Lasionycteris}	JX648545_{Histiotus}	0.103704
KY203141_{Lasionycteris}	JX648545_{Histiotus}	0.100741
GU644769_{Tadarida NA}	KY203083_{Myotis volans}	0.0911111
GU991830_{Tadarida NA}	KY203083_{Myotis volans}	0.0881481
MW249020_{Desmodus}	KY203083_{Myotis volans}	0.0985185
AY854587_{Desmodus}	KY203083_{Myotis volans}	0.0962963
KT023101_{Desmodus}	KY203083_{Myotis volans}	0.0985185
KF656697_{Desmodus}	KY203083_{Myotis volans}	0.0925926
KF864397_{Desmodus}	KY203083_{Myotis volans}	0.097037
KT276359_{Artibeus}	KY203083_{Myotis volans}	0.0985185
MN968387_{Desmodus}	KY203083_{Myotis volans}	0.0977778
GU592648_{Desmodus}	KY203083_{Myotis volans}	0.097037
KF864322_{Desmodus}	KY203083_{Myotis volans}	0.0925926
GU644757_{Perimyotis}	KY203083_{Myotis volans}	0.0762963
GU644758_{Perimyotis}	KY203083_{Myotis volans}	0.077037
GU644712_{Aeorestes}	KY203083_{Myotis volans}	0.0896296
GU644719_{Aeorestes}	KY203083_{Myotis volans}	0.0911111
GU644700_{Lasiurus}	KY203083_{Myotis volans}	0.0881481
GU644736_{Lasiurus}	KY203083_{Myotis volans}	0.0851852
GU644740_{Dasypterus}	KY203083_{Myotis volans}	0.0874074
GU644738_{Dasypterus}	KY203083_{Myotis volans}	0.0881481
GU644673_{Eptesicus NA2}	KY203083_{Myotis volans}	0.0881481
GU644675_{Eptesicus NA2}	KY203083_{Myotis volans}	0.0911111
GU644695_{Eptesicus NA2}	KY203083_{Myotis volans}	0.0859259
GU644659_{Eptesicus NA2}	KY203083_{Myotis volans}	0.0844444
GU644727_{Dasypterus}	KY203083_{Myotis volans}	0.0822222
GU644722_{Dasypterus}	KY203083_{Myotis volans}	0.0748148
HQ341793_{Histiotus}	KY203083_{Myotis volans}	0.062963
JF826130_{Tadarida SA}	KY203083_{Myotis volans}	0.0778354
GU644751_{Myotis yumanensis}	KY203083_{Myotis volans}	0.0651852
GU644753_{Myotis yumanensis}	KY203083_{Myotis volans}	0.0637037
GU644759_{Corynorhinus}	KY203083_{Myotis volans}	0.0637037
GU644642_{Eptesicus NA1}	KY203083_{Myotis volans}	0.0444444
GU644686_{Eptesicus NA1}	KY203083_{Myotis volans}	0.0525926
GU644741_{Myotis austroriparius}	KY203083_{Myotis volans}	0.0874074
GU644742_{Myotis austroriparius}	KY203083_{Myotis volans}	0.0874074
GU644754	KY203083_{Myotis volans}	0.0688889
GU644641_{Antrozous}	KY203083_{Myotis volans}	0.0711111
GU644755_{Parastrellus}	KY203083_{Myotis volans}	0.0844444
GU644756_{Parastrellus}	KY203083_{Myotis volans}	0.0777778
KM594029_{Eptesicus SA1}	KY203083_{Myotis volans}	0.08
AF070450_{Tadarida SA}	KY203083_{Myotis volans}	0.0733333
AF394877_{Corynorhinus}	KY203083_{Myotis volans}	0.0651852
AY039225	KY203083_{Myotis volans}	0.0733333
KY203073_{Lasionycteris}	KY203083_{Myotis volans}	0.0785185
KY203141_{Lasionycteris}	KY203083_{Myotis volans}	0.0777778
JX648545_{Histiotus}	KY203083_{Myotis volans}	0.0777778
GU644769_{Tadarida NA}	KY203168_{Myotis volans}	0.0888889
GU991830_{Tadarida NA}	KY203168_{Myotis volans}	0.0896296
MW249020_{Desmodus}	KY203168_{Myotis volans}	0.097037
AY854587_{Desmodus}	KY203168_{Myotis volans}	0.0962963
KT023101_{Desmodus}	KY203168_{Myotis volans}	0.0962963
KF656697_{Desmodus}	KY203168_{Myotis volans}	0.0925926
KF864397_{Desmodus}	KY203168_{Myotis volans}	0.0962963
KT276359_{Artibeus}	KY203168_{Myotis volans}	0.0962963
MN968387_{Desmodus}	KY203168_{Myotis volans}	0.0962963
GU592648_{Desmodus}	KY203168_{Myotis volans}	0.0948148
KF864322_{Desmodus}	KY203168_{Myotis volans}	0.0911111
GU644757_{Perimyotis}	KY203168_{Myotis volans}	0.0755556
GU644758_{Perimyotis}	KY203168_{Myotis volans}	0.0777778
GU644712_{Aeorestes}	KY203168_{Myotis volans}	0.0925926
GU644719_{Aeorestes}	KY203168_{Myotis volans}	0.0940741
GU644700_{Lasiurus}	KY203168_{Myotis volans}	0.0911111
GU644736_{Lasiurus}	KY203168_{Myotis volans}	0.0866667
GU644740_{Dasypterus}	KY203168_{Myotis volans}	0.0896296
GU644738_{Dasypterus}	KY203168_{Myotis volans}	0.0918519
GU644673_{Eptesicus NA2}	KY203168_{Myotis volans}	0.0851852
GU644675_{Eptesicus NA2}	KY203168_{Myotis volans}	0.0866667
GU644695_{Eptesicus NA2}	KY203168_{Myotis volans}	0.0837037
GU644659_{Eptesicus NA2}	KY203168_{Myotis volans}	0.0837037
GU644727_{Dasypterus}	KY203168_{Myotis volans}	0.082963
GU644722_{Dasypterus}	KY203168_{Myotis volans}	0.077037
HQ341793_{Histiotus}	KY203168_{Myotis volans}	0.0607407
JF826130_{Tadarida SA}	KY203168_{Myotis volans}	0.0800593
GU644751_{Myotis yumanensis}	KY203168_{Myotis volans}	0.0607407
GU644753_{Myotis yumanensis}	KY203168_{Myotis volans}	0.0577778
GU644759_{Corynorhinus}	KY203168_{Myotis volans}	0.0592593
GU644642_{Eptesicus NA1}	KY203168_{Myotis volans}	0.0422222
GU644686_{Eptesicus NA1}	KY203168_{Myotis volans}	0.0511111
GU644741_{Myotis austroriparius}	KY203168_{Myotis volans}	0.0851852
GU644742_{Myotis austroriparius}	KY203168_{Myotis volans}	0.0851852
GU644754	KY203168_{Myotis volans}	0.0703704
GU644641_{Antrozous}	KY203168_{Myotis volans}	0.0733333
GU644755_{Parastrellus}	KY203168_{Myotis volans}	0.0844444
GU644756_{Parastrellus}	KY203168_{Myotis volans}	0.0762963
KM594029_{Eptesicus SA1}	KY203168_{Myotis volans}	0.0792593
AF070450_{Tadarida SA}	KY203168_{Myotis volans}	0.0740741
AF394877_{Corynorhinus}	KY203168_{Myotis volans}	0.0607407
AY039225	KY203168_{Myotis volans}	0.0748148
KY203073_{Lasionycteris}	KY203168_{Myotis volans}	0.0777778
KY203141_{Lasionycteris}	KY203168_{Myotis volans}	0.077037
JX648545_{Histiotus}	KY203168_{Myotis volans}	0.0762963
KY203083_{Myotis volans}	KY203168_{Myotis volans}	0.0162963
GU644769_{Tadarida NA}	OM202992_{Antrozous}	0.102222
GU991830_{Tadarida NA}	OM202992_{Antrozous}	0.100741
MW249020_{Desmodus}	OM202992_{Antrozous}	0.11037
AY854587_{Desmodus}	OM202992_{Antrozous}	0.106667
KT023101_{Desmodus}	OM202992_{Antrozous}	0.105926
KF656697_{Desmodus}	OM202992_{Antrozous}	0.100741
KF864397_{Desmodus}	OM202992_{Antrozous}	0.1
KT276359_{Artibeus}	OM202992_{Antrozous}	0.106667
MN968387_{Desmodus}	OM202992_{Antrozous}	0.107407
GU592648_{Desmodus}	OM202992_{Antrozous}	0.106667
KF864322_{Desmodus}	OM202992_{Antrozous}	0.102963
GU644757_{Perimyotis}	OM202992_{Antrozous}	0.0992593
GU644758_{Perimyotis}	OM202992_{Antrozous}	0.1
GU644712_{Aeorestes}	OM202992_{Antrozous}	0.116296
GU644719_{Aeorestes}	OM202992_{Antrozous}	0.116296
GU644700_{Lasiurus}	OM202992_{Antrozous}	0.116296
GU644736_{Lasiurus}	OM202992_{Antrozous}	0.111852
GU644740_{Dasypterus}	OM202992_{Antrozous}	0.114074
GU644738_{Dasypterus}	OM202992_{Antrozous}	0.116296
GU644673_{Eptesicus NA2}	OM202992_{Antrozous}	0.08
GU644675_{Eptesicus NA2}	OM202992_{Antrozous}	0.0822222
GU644695_{Eptesicus NA2}	OM202992_{Antrozous}	0.0755556
GU644659_{Eptesicus NA2}	OM202992_{Antrozous}	0.0740741
GU644727_{Dasypterus}	OM202992_{Antrozous}	0.105926
GU644722_{Dasypterus}	OM202992_{Antrozous}	0.0985185
HQ341793_{Histiotus}	OM202992_{Antrozous}	0.0792593
JF826130_{Tadarida SA}	OM202992_{Antrozous}	0.0978503
GU644751_{Myotis yumanensis}	OM202992_{Antrozous}	0.0962963
GU644753_{Myotis yumanensis}	OM202992_{Antrozous}	0.0948148
GU644759_{Corynorhinus}	OM202992_{Antrozous}	0.0851852
GU644642_{Eptesicus NA1}	OM202992_{Antrozous}	0.0740741
GU644686_{Eptesicus NA1}	OM202992_{Antrozous}	0.0785185
GU644741_{Myotis austroriparius}	OM202992_{Antrozous}	0.0859259
GU644742_{Myotis austroriparius}	OM202992_{Antrozous}	0.0859259
GU644754	OM202992_{Antrozous}	0.0622222
GU644641_{Antrozous}	OM202992_{Antrozous}	0.00962963
GU644755_{Parastrellus}	OM202992_{Antrozous}	0.0785185
GU644756_{Parastrellus}	OM202992_{Antrozous}	0.0651852
KM594029_{Eptesicus SA1}	OM202992_{Antrozous}	0.0888889
AF070450_{Tadarida SA}	OM202992_{Antrozous}	0.0948148
AF394877_{Corynorhinus}	OM202992_{Antrozous}	0.0866667
AY039225	OM202992_{Antrozous}	0.0651852
KY203073_{Lasionycteris}	OM202992_{Antrozous}	0.0962963
KY203141_{Lasionycteris}	OM202992_{Antrozous}	0.0992593
JX648545_{Histiotus}	OM202992_{Antrozous}	0.0985185
KY203083_{Myotis volans}	OM202992_{Antrozous}	0.0688889
KY203168_{Myotis volans}	OM202992_{Antrozous}	0.0725926
GU644769_{Tadarida NA}	KY203053_{Myotis NA}	0.101481
GU991830_{Tadarida NA}	KY203053_{Myotis NA}	0.103704
MW249020_{Desmodus}	KY203053_{Myotis NA}	0.11037
AY854587_{Desmodus}	KY203053_{Myotis NA}	0.108889
KT023101_{Desmodus}	KY203053_{Myotis NA}	0.103704
KF656697_{Desmodus}	KY203053_{Myotis NA}	0.103704
KF864397_{Desmodus}	KY203053_{Myotis NA}	0.105926
KT276359_{Artibeus}	KY203053_{Myotis NA}	0.102963
MN968387_{Desmodus}	KY203053_{Myotis NA}	0.111852
GU592648_{Desmodus}	KY203053_{Myotis NA}	0.10963
KF864322_{Desmodus}	KY203053_{Myotis NA}	0.104444
GU644757_{Perimyotis}	KY203053_{Myotis NA}	0.102963
GU644758_{Perimyotis}	KY203053_{Myotis NA}	0.103704
GU644712_{Aeorestes}	KY203053_{Myotis NA}	0.116296
GU644719_{Aeorestes}	KY203053_{Myotis NA}	0.114815
GU644700_{Lasiurus}	KY203053_{Myotis NA}	0.114074
GU644736_{Lasiurus}	KY203053_{Myotis NA}	0.111111
GU644740_{Dasypterus}	KY203053_{Myotis NA}	0.107407
GU644738_{Dasypterus}	KY203053_{Myotis NA}	0.108148
GU644673_{Eptesicus NA2}	KY203053_{Myotis NA}	0.08
GU644675_{Eptesicus NA2}	KY203053_{Myotis NA}	0.082963
GU644695_{Eptesicus NA2}	KY203053_{Myotis NA}	0.0851852
GU644659_{Eptesicus NA2}	KY203053_{Myotis NA}	0.0837037
GU644727_{Dasypterus}	KY203053_{Myotis NA}	0.107407
GU644722_{Dasypterus}	KY203053_{Myotis NA}	0.100741
HQ341793_{Histiotus}	KY203053_{Myotis NA}	0.0881481
JF826130_{Tadarida SA}	KY203053_{Myotis NA}	0.0926612
GU644751_{Myotis yumanensis}	KY203053_{Myotis NA}	0.0874074
GU644753_{Myotis yumanensis}	KY203053_{Myotis NA}	0.082963
GU644759_{Corynorhinus}	KY203053_{Myotis NA}	0.0874074
GU644642_{Eptesicus NA1}	KY203053_{Myotis NA}	0.0851852
GU644686_{Eptesicus NA1}	KY203053_{Myotis NA}	0.0851852
GU644741_{Myotis austroriparius}	KY203053_{Myotis NA}	0.08
GU644742_{Myotis austroriparius}	KY203053_{Myotis NA}	0.08
GU644754	KY203053_{Myotis NA}	0.0637037
GU644641_{Antrozous}	KY203053_{Myotis NA}	0.0681481
GU644755_{Parastrellus}	KY203053_{Myotis NA}	0.0696296
GU644756_{Parastrellus}	KY203053_{Myotis NA}	0.0659259
KM594029_{Eptesicus SA1}	KY203053_{Myotis NA}	0.0933333
AF070450_{Tadarida SA}	KY203053_{Myotis NA}	0.0881481
AF394877_{Corynorhinus}	KY203053_{Myotis NA}	0.0903704
AY039225	KY203053_{Myotis NA}	0.0674074
KY203073_{Lasionycteris}	KY203053_{Myotis NA}	0.101481
KY203141_{Lasionycteris}	KY203053_{Myotis NA}	0.102963
JX648545_{Histiotus}	KY203053_{Myotis NA}	0.0977778
KY203083_{Myotis volans}	KY203053_{Myotis NA}	0.0814815
KY203168_{Myotis volans}	KY203053_{Myotis NA}	0.0814815
OM202992_{Antrozous}	KY203053_{Myotis NA}	0.0718519
GU644769_{Tadarida NA}	KY203122_{Myotis NA}	0.101481
GU991830_{Tadarida NA}	KY203122_{Myotis NA}	0.102222
MW249020_{Desmodus}	KY203122_{Myotis NA}	0.111111
AY854587_{Desmodus}	KY203122_{Myotis NA}	0.111852
KT023101_{Desmodus}	KY203122_{Myotis NA}	0.105926
KF656697_{Desmodus}	KY203122_{Myotis NA}	0.102963
KF864397_{Desmodus}	KY203122_{Myotis NA}	0.107407
KT276359_{Artibeus}	KY203122_{Myotis NA}	0.105185
MN968387_{Desmodus}	KY203122_{Myotis NA}	0.111852
GU592648_{Desmodus}	KY203122_{Myotis NA}	0.10963
KF864322_{Desmodus}	KY203122_{Myotis NA}	0.104444
GU644757_{Perimyotis}	KY203122_{Myotis NA}	0.103704
GU644758_{Perimyotis}	KY203122_{Myotis NA}	0.104444
GU644712_{Aeorestes}	KY203122_{Myotis NA}	0.119259
GU644719_{Aeorestes}	KY203122_{Myotis NA}	0.117778
GU644700_{Lasiurus}	KY203122_{Myotis NA}	0.115556
GU644736_{Lasiurus}	KY203122_{Myotis NA}	0.112593
GU644740_{Dasypterus}	KY203122_{Myotis NA}	0.111852
GU644738_{Dasypterus}	KY203122_{Myotis NA}	0.112593
GU644673_{Eptesicus NA2}	KY203122_{Myotis NA}	0.077037
GU644675_{Eptesicus NA2}	KY203122_{Myotis NA}	0.08
GU644695_{Eptesicus NA2}	KY203122_{Myotis NA}	0.082963
GU644659_{Eptesicus NA2}	KY203122_{Myotis NA}	0.0814815
GU644727_{Dasypterus}	KY203122_{Myotis NA}	0.107407
GU644722_{Dasypterus}	KY203122_{Myotis NA}	0.102222
HQ341793_{Histiotus}	KY203122_{Myotis NA}	0.0859259
JF826130_{Tadarida SA}	KY203122_{Myotis NA}	0.097109
GU644751_{Myotis yumanensis}	KY203122_{Myotis NA}	0.0911111
GU644753_{Myotis yumanensis}	KY203122_{Myotis NA}	0.0866667
GU644759_{Corynorhinus}	KY203122_{Myotis NA}	0.0859259
GU644642_{Eptesicus NA1}	KY203122_{Myotis NA}	0.0874074
GU644686_{Eptesicus NA1}	KY203122_{Myotis NA}	0.0859259
GU644741_{Myotis austroriparius}	KY203122_{Myotis NA}	0.08
GU644742_{Myotis austroriparius}	KY203122_{Myotis NA}	0.08
GU644754	KY203122_{Myotis NA}	0.0614815
GU644641_{Antrozous}	KY203122_{Myotis NA}	0.0659259
GU644755_{Parastrellus}	KY203122_{Myotis NA}	0.0674074
GU644756_{Parastrellus}	KY203122_{Myotis NA}	0.0651852
KM594029_{Eptesicus SA1}	KY203122_{Myotis NA}	0.0925926
AF070450_{Tadarida SA}	KY203122_{Myotis NA}	0.0925926
AF394877_{Corynorhinus}	KY203122_{Myotis NA}	0.0874074
AY039225	KY203122_{Myotis NA}	0.0651852
KY203073_{Lasionycteris}	KY203122_{Myotis NA}	0.100741
KY203141_{Lasionycteris}	KY203122_{Myotis NA}	0.103704
JX648545_{Histiotus}	KY203122_{Myotis NA}	0.0985185
KY203083_{Myotis volans}	KY203122_{Myotis NA}	0.0822222
KY203168_{Myotis volans}	KY203122_{Myotis NA}	0.0822222
OM202992_{Antrozous}	KY203122_{Myotis NA}	0.0711111
KY203053_{Myotis NA}	KY203122_{Myotis NA}	0.00814815
GU644769_{Tadarida NA}	KY203184_{Myotis NA}	0.104522
GU991830_{Tadarida NA}	KY203184_{Myotis NA}	0.0993328
MW249020_{Desmodus}	KY203184_{Myotis NA}	0.1149
AY854587_{Desmodus}	KY203184_{Myotis NA}	0.114159
KT023101_{Desmodus}	KY203184_{Myotis NA}	0.112676
KF656697_{Desmodus}	KY203184_{Myotis NA}	0.107487
KF864397_{Desmodus}	KY203184_{Myotis NA}	0.110452
KT276359_{Artibeus}	KY203184_{Myotis NA}	0.110452
MN968387_{Desmodus}	KY203184_{Myotis NA}	0.114159
GU592648_{Desmodus}	KY203184_{Myotis NA}	0.112676
KF864322_{Desmodus}	KY203184_{Myotis NA}	0.109711
GU644757_{Perimyotis}	KY203184_{Myotis NA}	0.10897
GU644758_{Perimyotis}	KY203184_{Myotis NA}	0.108228
GU644712_{Aeorestes}	KY203184_{Myotis NA}	0.119348
GU644719_{Aeorestes}	KY203184_{Myotis NA}	0.116383
GU644700_{Lasiurus}	KY203184_{Myotis NA}	0.120089
GU644736_{Lasiurus}	KY203184_{Myotis NA}	0.117124
GU644740_{Dasypterus}	KY203184_{Myotis NA}	0.115641
GU644738_{Dasypterus}	KY203184_{Myotis NA}	0.116383
GU644673_{Eptesicus NA2}	KY203184_{Myotis NA}	0.0808006
GU644675_{Eptesicus NA2}	KY203184_{Myotis NA}	0.0808006
GU644695_{Eptesicus NA2}	KY203184_{Myotis NA}	0.0837658
GU644659_{Eptesicus NA2}	KY203184_{Myotis NA}	0.084507
GU644727_{Dasypterus}	KY203184_{Myotis NA}	0.109711
GU644722_{Dasypterus}	KY203184_{Myotis NA}	0.106746
HQ341793_{Histiotus}	KY203184_{Myotis NA}	0.0934025
JF826130_{Tadarida SA}	KY203184_{Myotis NA}	0.10089
GU644751_{Myotis yumanensis}	KY203184_{Myotis NA}	0.0934025
GU644753_{Myotis yumanensis}	KY203184_{Myotis NA}	0.0874722
GU644759_{Corynorhinus}	KY203184_{Myotis NA}	0.0889548
GU644642_{Eptesicus NA1}	KY203184_{Myotis NA}	0.0859896
GU644686_{Eptesicus NA1}	KY203184_{Myotis NA}	0.0904374
GU644741_{Myotis austroriparius}	KY203184_{Myotis NA}	0.0859896
GU644742_{Myotis austroriparius}	KY203184_{Myotis NA}	0.0859896
GU644754	KY203184_{Myotis NA}	0.0704225
GU644641_{Antrozous}	KY203184_{Myotis NA}	0.0681987
GU644755_{Parastrellus}	KY203184_{Myotis NA}	0.0748703
GU644756_{Parastrellus}	KY203184_{Myotis NA}	0.0711638
KM594029_{Eptesicus SA1}	KY203184_{Myotis NA}	0.0993328
AF070450_{Tadarida SA}	KY203184_{Myotis NA}	0.0963677
AF394877_{Corynorhinus}	KY203184_{Myotis NA}	0.0919199
AY039225	KY203184_{Myotis NA}	0.0704225
KY203073_{Lasionycteris}	KY203184_{Myotis NA}	0.105263
KY203141_{Lasionycteris}	KY203184_{Myotis NA}	0.108228
JX648545_{Histiotus}	KY203184_{Myotis NA}	0.104522
KY203083_{Myotis volans}	KY203184_{Myotis NA}	0.084507
KY203168_{Myotis volans}	KY203184_{Myotis NA}	0.084507
OM202992_{Antrozous}	KY203184_{Myotis NA}	0.0733877
KY203053_{Myotis NA}	KY203184_{Myotis NA}	0.0392884
KY203122_{Myotis NA}	KY203184_{Myotis NA}	0.0378058
GU644769_{Tadarida NA}	KY203142_{Myotis NA}	0.104444
GU991830_{Tadarida NA}	KY203142_{Myotis NA}	0.0992593
MW249020_{Desmodus}	KY203142_{Myotis NA}	0.11037
AY854587_{Desmodus}	KY203142_{Myotis NA}	0.114815
KT023101_{Desmodus}	KY203142_{Myotis NA}	0.111852
KF656697_{Desmodus}	KY203142_{Myotis NA}	0.105926
KF864397_{Desmodus}	KY203142_{Myotis NA}	0.106667
KT276359_{Artibeus}	KY203142_{Myotis NA}	0.108148
MN968387_{Desmodus}	KY203142_{Myotis NA}	0.111111
GU592648_{Desmodus}	KY203142_{Myotis NA}	0.111111
KF864322_{Desmodus}	KY203142_{Myotis NA}	0.106667
GU644757_{Perimyotis}	KY203142_{Myotis NA}	0.111852
GU644758_{Perimyotis}	KY203142_{Myotis NA}	0.112593
GU644712_{Aeorestes}	KY203142_{Myotis NA}	0.125185
GU644719_{Aeorestes}	KY203142_{Myotis NA}	0.122222
GU644700_{Lasiurus}	KY203142_{Myotis NA}	0.127407
GU644736_{Lasiurus}	KY203142_{Myotis NA}	0.124444
GU644740_{Dasypterus}	KY203142_{Myotis NA}	0.121481
GU644738_{Dasypterus}	KY203142_{Myotis NA}	0.122222
GU644673_{Eptesicus NA2}	KY203142_{Myotis NA}	0.0851852
GU644675_{Eptesicus NA2}	KY203142_{Myotis NA}	0.0866667
GU644695_{Eptesicus NA2}	KY203142_{Myotis NA}	0.0851852
GU644659_{Eptesicus NA2}	KY203142_{Myotis NA}	0.0859259
GU644727_{Dasypterus}	KY203142_{Myotis NA}	0.111111
GU644722_{Dasypterus}	KY203142_{Myotis NA}	0.105185
HQ341793_{Histiotus}	KY203142_{Myotis NA}	0.0933333
JF826130_{Tadarida SA}	KY203142_{Myotis NA}	0.100815
GU644751_{Myotis yumanensis}	KY203142_{Myotis NA}	0.0948148
GU644753_{Myotis yumanensis}	KY203142_{Myotis NA}	0.0874074
GU644759_{Corynorhinus}	KY203142_{Myotis NA}	0.0888889
GU644642_{Eptesicus NA1}	KY203142_{Myotis NA}	0.0859259
GU644686_{Eptesicus NA1}	KY203142_{Myotis NA}	0.0896296
GU644741_{Myotis austroriparius}	KY203142_{Myotis NA}	0.0866667
GU644742_{Myotis austroriparius}	KY203142_{Myotis NA}	0.0881481
GU644754	KY203142_{Myotis NA}	0.0703704
GU644641_{Antrozous}	KY203142_{Myotis NA}	0.0688889
GU644755_{Parastrellus}	KY203142_{Myotis NA}	0.0733333
GU644756_{Parastrellus}	KY203142_{Myotis NA}	0.0718519
KM594029_{Eptesicus SA1}	KY203142_{Myotis NA}	0.100741
AF070450_{Tadarida SA}	KY203142_{Myotis NA}	0.0977778
AF394877_{Corynorhinus}	KY203142_{Myotis NA}	0.0918519
AY039225	KY203142_{Myotis NA}	0.0733333
KY203073_{Lasionycteris}	KY203142_{Myotis NA}	0.108889
KY203141_{Lasionycteris}	KY203142_{Myotis NA}	0.111852
JX648545_{Histiotus}	KY203142_{Myotis NA}	0.102963
KY203083_{Myotis volans}	KY203142_{Myotis NA}	0.0844444
KY203168_{Myotis volans}	KY203142_{Myotis NA}	0.0844444
OM202992_{Antrozous}	KY203142_{Myotis NA}	0.0740741
KY203053_{Myotis NA}	KY203142_{Myotis NA}	0.0414815
KY203122_{Myotis NA}	KY203142_{Myotis NA}	0.04
KY203184_{Myotis NA}	KY203142_{Myotis NA}	0.017791
GU644769_{Tadarida NA}	KY203173_{Myotis NA}	0.102222
GU991830_{Tadarida NA}	KY203173_{Myotis NA}	0.0977778
MW249020_{Desmodus}	KY203173_{Myotis NA}	0.111111
AY854587_{Desmodus}	KY203173_{Myotis NA}	0.11037
KT023101_{Desmodus}	KY203173_{Myotis NA}	0.107407
KF656697_{Desmodus}	KY203173_{Myotis NA}	0.102963
KF864397_{Desmodus}	KY203173_{Myotis NA}	0.105185
KT276359_{Artibeus}	KY203173_{Myotis NA}	0.105185
MN968387_{Desmodus}	KY203173_{Myotis NA}	0.10963
GU592648_{Desmodus}	KY203173_{Myotis NA}	0.10963
KF864322_{Desmodus}	KY203173_{Myotis NA}	0.103704
GU644757_{Perimyotis}	KY203173_{Myotis NA}	0.108889
GU644758_{Perimyotis}	KY203173_{Myotis NA}	0.10963
GU644712_{Aeorestes}	KY203173_{Myotis NA}	0.122222
GU644719_{Aeorestes}	KY203173_{Myotis NA}	0.120741
GU644700_{Lasiurus}	KY203173_{Myotis NA}	0.122963
GU644736_{Lasiurus}	KY203173_{Myotis NA}	0.12
GU644740_{Dasypterus}	KY203173_{Myotis NA}	0.117778
GU644738_{Dasypterus}	KY203173_{Myotis NA}	0.118519
GU644673_{Eptesicus NA2}	KY203173_{Myotis NA}	0.08
GU644675_{Eptesicus NA2}	KY203173_{Myotis NA}	0.0814815
GU644695_{Eptesicus NA2}	KY203173_{Myotis NA}	0.0777778
GU644659_{Eptesicus NA2}	KY203173_{Myotis NA}	0.077037
GU644727_{Dasypterus}	KY203173_{Myotis NA}	0.108889
GU644722_{Dasypterus}	KY203173_{Myotis NA}	0.104444
HQ341793_{Histiotus}	KY203173_{Myotis NA}	0.0911111
JF826130_{Tadarida SA}	KY203173_{Myotis NA}	0.100074
GU644751_{Myotis yumanensis}	KY203173_{Myotis NA}	0.0918519
GU644753_{Myotis yumanensis}	KY203173_{Myotis NA}	0.0874074
GU644759_{Corynorhinus}	KY203173_{Myotis NA}	0.0866667
GU644642_{Eptesicus NA1}	KY203173_{Myotis NA}	0.0822222
GU644686_{Eptesicus NA1}	KY203173_{Myotis NA}	0.0874074
GU644741_{Myotis austroriparius}	KY203173_{Myotis NA}	0.082963
GU644742_{Myotis austroriparius}	KY203173_{Myotis NA}	0.082963
GU644754	KY203173_{Myotis NA}	0.0651852
GU644641_{Antrozous}	KY203173_{Myotis NA}	0.0666667
GU644755_{Parastrellus}	KY203173_{Myotis NA}	0.0718519
GU644756_{Parastrellus}	KY203173_{Myotis NA}	0.0666667
KM594029_{Eptesicus SA1}	KY203173_{Myotis NA}	0.0992593
AF070450_{Tadarida SA}	KY203173_{Myotis NA}	0.0948148
AF394877_{Corynorhinus}	KY203173_{Myotis NA}	0.0896296
AY039225	KY203173_{Myotis NA}	0.0651852
KY203073_{Lasionycteris}	KY203173_{Myotis NA}	0.105185
KY203141_{Lasionycteris}	KY203173_{Myotis NA}	0.108148
JX648545_{Histiotus}	KY203173_{Myotis NA}	0.100741
KY203083_{Myotis volans}	KY203173_{Myotis NA}	0.08
KY203168_{Myotis volans}	KY203173_{Myotis NA}	0.0785185
OM202992_{Antrozous}	KY203173_{Myotis NA}	0.0703704
KY203053_{Myotis NA}	KY203173_{Myotis NA}	0.037037
KY203122_{Myotis NA}	KY203173_{Myotis NA}	0.0340741
KY203184_{Myotis NA}	KY203173_{Myotis NA}	0.0148258
KY203142_{Myotis NA}	KY203173_{Myotis NA}	0.0148148
GU644769_{Tadarida NA}	KY203165_{Myotis NA}	0.102222
GU991830_{Tadarida NA}	KY203165_{Myotis NA}	0.0977778
MW249020_{Desmodus}	KY203165_{Myotis NA}	0.111111
AY854587_{Desmodus}	KY203165_{Myotis NA}	0.11037
KT023101_{Desmodus}	KY203165_{Myotis NA}	0.107407
KF656697_{Desmodus}	KY203165_{Myotis NA}	0.102963
KF864397_{Desmodus}	KY203165_{Myotis NA}	0.105185
KT276359_{Artibeus}	KY203165_{Myotis NA}	0.105185
MN968387_{Desmodus}	KY203165_{Myotis NA}	0.10963
GU592648_{Desmodus}	KY203165_{Myotis NA}	0.10963
KF864322_{Desmodus}	KY203165_{Myotis NA}	0.103704
GU644757_{Perimyotis}	KY203165_{Myotis NA}	0.108889
GU644758_{Perimyotis}	KY203165_{Myotis NA}	0.10963
GU644712_{Aeorestes}	KY203165_{Myotis NA}	0.122222
GU644719_{Aeorestes}	KY203165_{Myotis NA}	0.120741
GU644700_{Lasiurus}	KY203165_{Myotis NA}	0.122963
GU644736_{Lasiurus}	KY203165_{Myotis NA}	0.12
GU644740_{Dasypterus}	KY203165_{Myotis NA}	0.117778
GU644738_{Dasypterus}	KY203165_{Myotis NA}	0.118519
GU644673_{Eptesicus NA2}	KY203165_{Myotis NA}	0.08
GU644675_{Eptesicus NA2}	KY203165_{Myotis NA}	0.0814815
GU644695_{Eptesicus NA2}	KY203165_{Myotis NA}	0.0777778
GU644659_{Eptesicus NA2}	KY203165_{Myotis NA}	0.077037
GU644727_{Dasypterus}	KY203165_{Myotis NA}	0.108889
GU644722_{Dasypterus}	KY203165_{Myotis NA}	0.104444
HQ341793_{Histiotus}	KY203165_{Myotis NA}	0.0911111
JF826130_{Tadarida SA}	KY203165_{Myotis NA}	0.100074
GU644751_{Myotis yumanensis}	KY203165_{Myotis NA}	0.0918519
GU644753_{Myotis yumanensis}	KY203165_{Myotis NA}	0.0874074
GU644759_{Corynorhinus}	KY203165_{Myotis NA}	0.0866667
GU644642_{Eptesicus NA1}	KY203165_{Myotis NA}	0.0822222
GU644686_{Eptesicus NA1}	KY203165_{Myotis NA}	0.0874074
GU644741_{Myotis austroriparius}	KY203165_{Myotis NA}	0.082963
GU644742_{Myotis austroriparius}	KY203165_{Myotis NA}	0.082963
GU644754	KY203165_{Myotis NA}	0.0651852
GU644641_{Antrozous}	KY203165_{Myotis NA}	0.0666667
GU644755_{Parastrellus}	KY203165_{Myotis NA}	0.0718519
GU644756_{Parastrellus}	KY203165_{Myotis NA}	0.0666667
KM594029_{Eptesicus SA1}	KY203165_{Myotis NA}	0.0992593
AF070450_{Tadarida SA}	KY203165_{Myotis NA}	0.0948148
AF394877_{Corynorhinus}	KY203165_{Myotis NA}	0.0896296
AY039225	KY203165_{Myotis NA}	0.0651852
KY203073_{Lasionycteris}	KY203165_{Myotis NA}	0.105185
KY203141_{Lasionycteris}	KY203165_{Myotis NA}	0.108148
JX648545_{Histiotus}	KY203165_{Myotis NA}	0.100741
KY203083_{Myotis volans}	KY203165_{Myotis NA}	0.08
KY203168_{Myotis volans}	KY203165_{Myotis NA}	0.0785185
OM202992_{Antrozous}	KY203165_{Myotis NA}	0.0703704
KY203053_{Myotis NA}	KY203165_{Myotis NA}	0.037037
KY203122_{Myotis NA}	KY203165_{Myotis NA}	0.0340741
KY203184_{Myotis NA}	KY203165_{Myotis NA}	0.0148258
KY203142_{Myotis NA}	KY203165_{Myotis NA}	0.0148148
KY203173_{Myotis NA}	KY203165_{Myotis NA}	0.00148148
GU644769_{Tadarida NA}	KY203174_{Myotis NA}	0.102222
GU991830_{Tadarida NA}	KY203174_{Myotis NA}	0.101481
MW249020_{Desmodus}	KY203174_{Myotis NA}	0.114074
AY854587_{Desmodus}	KY203174_{Myotis NA}	0.114074
KT023101_{Desmodus}	KY203174_{Myotis NA}	0.108889
KF656697_{Desmodus}	KY203174_{Myotis NA}	0.106667
KF864397_{Desmodus}	KY203174_{Myotis NA}	0.106667
KT276359_{Artibeus}	KY203174_{Myotis NA}	0.108148
MN968387_{Desmodus}	KY203174_{Myotis NA}	0.111852
GU592648_{Desmodus}	KY203174_{Myotis NA}	0.111852
KF864322_{Desmodus}	KY203174_{Myotis NA}	0.106667
GU644757_{Perimyotis}	KY203174_{Myotis NA}	0.1
GU644758_{Perimyotis}	KY203174_{Myotis NA}	0.101481
GU644712_{Aeorestes}	KY203174_{Myotis NA}	0.115556
GU644719_{Aeorestes}	KY203174_{Myotis NA}	0.112593
GU644700_{Lasiurus}	KY203174_{Myotis NA}	0.119259
GU644736_{Lasiurus}	KY203174_{Myotis NA}	0.116296
GU644740_{Dasypterus}	KY203174_{Myotis NA}	0.113333
GU644738_{Dasypterus}	KY203174_{Myotis NA}	0.114074
GU644673_{Eptesicus NA2}	KY203174_{Myotis NA}	0.0807407
GU644675_{Eptesicus NA2}	KY203174_{Myotis NA}	0.082963
GU644695_{Eptesicus NA2}	KY203174_{Myotis NA}	0.08
GU644659_{Eptesicus NA2}	KY203174_{Myotis NA}	0.0837037
GU644727_{Dasypterus}	KY203174_{Myotis NA}	0.113333
GU644722_{Dasypterus}	KY203174_{Myotis NA}	0.105185
HQ341793_{Histiotus}	KY203174_{Myotis NA}	0.0874074
JF826130_{Tadarida SA}	KY203174_{Myotis NA}	0.0926612
GU644751_{Myotis yumanensis}	KY203174_{Myotis NA}	0.0918519
GU644753_{Myotis yumanensis}	KY203174_{Myotis NA}	0.0866667
GU644759_{Corynorhinus}	KY203174_{Myotis NA}	0.082963
GU644642_{Eptesicus NA1}	KY203174_{Myotis NA}	0.0822222
GU644686_{Eptesicus NA1}	KY203174_{Myotis NA}	0.0807407
GU644741_{Myotis austroriparius}	KY203174_{Myotis NA}	0.0792593
GU644742_{Myotis austroriparius}	KY203174_{Myotis NA}	0.0792593
GU644754	KY203174_{Myotis NA}	0.0666667
GU644641_{Antrozous}	KY203174_{Myotis NA}	0.0681481
GU644755_{Parastrellus}	KY203174_{Myotis NA}	0.0711111
GU644756_{Parastrellus}	KY203174_{Myotis NA}	0.0637037
KM594029_{Eptesicus SA1}	KY203174_{Myotis NA}	0.0955556
AF070450_{Tadarida SA}	KY203174_{Myotis NA}	0.0866667
AF394877_{Corynorhinus}	KY203174_{Myotis NA}	0.0859259
AY039225	KY203174_{Myotis NA}	0.0696296
KY203073_{Lasionycteris}	KY203174_{Myotis NA}	0.097037
KY203141_{Lasionycteris}	KY203174_{Myotis NA}	0.1
JX648545_{Histiotus}	KY203174_{Myotis NA}	0.0948148
KY203083_{Myotis volans}	KY203174_{Myotis NA}	0.0777778
KY203168_{Myotis volans}	KY203174_{Myotis NA}	0.077037
OM202992_{Antrozous}	KY203174_{Myotis NA}	0.0718519
KY203053_{Myotis NA}	KY203174_{Myotis NA}	0.0362963
KY203122_{Myotis NA}	KY203174_{Myotis NA}	0.0355556
KY203184_{Myotis NA}	KY203174_{Myotis NA}	0.0437361
KY203142_{Myotis NA}	KY203174_{Myotis NA}	0.0451852
KY203173_{Myotis NA}	KY203174_{Myotis NA}	0.0385185
KY203165_{Myotis NA}	KY203174_{Myotis NA}	0.04
GU644769_{Tadarida NA}	KY203051_{Myotis NA}	0.097037
GU991830_{Tadarida NA}	KY203051_{Myotis NA}	0.0962963
MW249020_{Desmodus}	KY203051_{Myotis NA}	0.105926
AY854587_{Desmodus}	KY203051_{Myotis NA}	0.105926
KT023101_{Desmodus}	KY203051_{Myotis NA}	0.100741
KF656697_{Desmodus}	KY203051_{Myotis NA}	0.0985185
KF864397_{Desmodus}	KY203051_{Myotis NA}	0.097037
KT276359_{Artibeus}	KY203051_{Myotis NA}	0.1
MN968387_{Desmodus}	KY203051_{Myotis NA}	0.104444
GU592648_{Desmodus}	KY203051_{Myotis NA}	0.103704
KF864322_{Desmodus}	KY203051_{Myotis NA}	0.0985185
GU644757_{Perimyotis}	KY203051_{Myotis NA}	0.102963
GU644758_{Perimyotis}	KY203051_{Myotis NA}	0.103704
GU644712_{Aeorestes}	KY203051_{Myotis NA}	0.114815
GU644719_{Aeorestes}	KY203051_{Myotis NA}	0.113333
GU644700_{Lasiurus}	KY203051_{Myotis NA}	0.118519
GU644736_{Lasiurus}	KY203051_{Myotis NA}	0.115556
GU644740_{Dasypterus}	KY203051_{Myotis NA}	0.112593
GU644738_{Dasypterus}	KY203051_{Myotis NA}	0.113333
GU644673_{Eptesicus NA2}	KY203051_{Myotis NA}	0.0785185
GU644675_{Eptesicus NA2}	KY203051_{Myotis NA}	0.0807407
GU644695_{Eptesicus NA2}	KY203051_{Myotis NA}	0.0837037
GU644659_{Eptesicus NA2}	KY203051_{Myotis NA}	0.082963
GU644727_{Dasypterus}	KY203051_{Myotis NA}	0.10963
GU644722_{Dasypterus}	KY203051_{Myotis NA}	0.101481
HQ341793_{Histiotus}	KY203051_{Myotis NA}	0.0874074
JF826130_{Tadarida SA}	KY203051_{Myotis NA}	0.0948851
GU644751_{Myotis yumanensis}	KY203051_{Myotis NA}	0.0933333
GU644753_{Myotis yumanensis}	KY203051_{Myotis NA}	0.0888889
GU644759_{Corynorhinus}	KY203051_{Myotis NA}	0.0844444
GU644642_{Eptesicus NA1}	KY203051_{Myotis NA}	0.0851852
GU644686_{Eptesicus NA1}	KY203051_{Myotis NA}	0.0837037
GU644741_{Myotis austroriparius}	KY203051_{Myotis NA}	0.0822222
GU644742_{Myotis austroriparius}	KY203051_{Myotis NA}	0.0822222
GU644754	KY203051_{Myotis NA}	0.0622222
GU644641_{Antrozous}	KY203051_{Myotis NA}	0.0644444
GU644755_{Parastrellus}	KY203051_{Myotis NA}	0.0725926
GU644756_{Parastrellus}	KY203051_{Myotis NA}	0.0622222
KM594029_{Eptesicus SA1}	KY203051_{Myotis NA}	0.0933333
AF070450_{Tadarida SA}	KY203051_{Myotis NA}	0.0903704
AF394877_{Corynorhinus}	KY203051_{Myotis NA}	0.0874074
AY039225	KY203051_{Myotis NA}	0.0666667
KY203073_{Lasionycteris}	KY203051_{Myotis NA}	0.1
KY203141_{Lasionycteris}	KY203051_{Myotis NA}	0.102963
JX648545_{Histiotus}	KY203051_{Myotis NA}	0.0955556
KY203083_{Myotis volans}	KY203051_{Myotis NA}	0.0792593
KY203168_{Myotis volans}	KY203051_{Myotis NA}	0.0792593
OM202992_{Antrozous}	KY203051_{Myotis NA}	0.0681481
KY203053_{Myotis NA}	KY203051_{Myotis NA}	0.0303704
KY203122_{Myotis NA}	KY203051_{Myotis NA}	0.0296296
KY203184_{Myotis NA}	KY203051_{Myotis NA}	0.0400297
KY203142_{Myotis NA}	KY203051_{Myotis NA}	0.0407407
KY203173_{Myotis NA}	KY203051_{Myotis NA}	0.0355556
KY203165_{Myotis NA}	KY203051_{Myotis NA}	0.0355556
KY203174_{Myotis NA}	KY203051_{Myotis NA}	0.0214815
GU644769_{Tadarida NA}	KY203097_{Myotis NA}	0.103704
GU991830_{Tadarida NA}	KY203097_{Myotis NA}	0.104444
MW249020_{Desmodus}	KY203097_{Myotis NA}	0.11037
AY854587_{Desmodus}	KY203097_{Myotis NA}	0.111111
KT023101_{Desmodus}	KY203097_{Myotis NA}	0.11037
KF656697_{Desmodus}	KY203097_{Myotis NA}	0.111852
KF864397_{Desmodus}	KY203097_{Myotis NA}	0.108148
KT276359_{Artibeus}	KY203097_{Myotis NA}	0.10963
MN968387_{Desmodus}	KY203097_{Myotis NA}	0.116296
GU592648_{Desmodus}	KY203097_{Myotis NA}	0.108889
KF864322_{Desmodus}	KY203097_{Myotis NA}	0.108889
GU644757_{Perimyotis}	KY203097_{Myotis NA}	0.105926
GU644758_{Perimyotis}	KY203097_{Myotis NA}	0.106667
GU644712_{Aeorestes}	KY203097_{Myotis NA}	0.118519
GU644719_{Aeorestes}	KY203097_{Myotis NA}	0.117037
GU644700_{Lasiurus}	KY203097_{Myotis NA}	0.12
GU644736_{Lasiurus}	KY203097_{Myotis NA}	0.118519
GU644740_{Dasypterus}	KY203097_{Myotis NA}	0.113333
GU644738_{Dasypterus}	KY203097_{Myotis NA}	0.115556
GU644673_{Eptesicus NA2}	KY203097_{Myotis NA}	0.0785185
GU644675_{Eptesicus NA2}	KY203097_{Myotis NA}	0.08
GU644695_{Eptesicus NA2}	KY203097_{Myotis NA}	0.0814815
GU644659_{Eptesicus NA2}	KY203097_{Myotis NA}	0.08
GU644727_{Dasypterus}	KY203097_{Myotis NA}	0.107407
GU644722_{Dasypterus}	KY203097_{Myotis NA}	0.102222
HQ341793_{Histiotus}	KY203097_{Myotis NA}	0.0903704
JF826130_{Tadarida SA}	KY203097_{Myotis NA}	0.100815
GU644751_{Myotis yumanensis}	KY203097_{Myotis NA}	0.0933333
GU644753_{Myotis yumanensis}	KY203097_{Myotis NA}	0.0874074
GU644759_{Corynorhinus}	KY203097_{Myotis NA}	0.0837037
GU644642_{Eptesicus NA1}	KY203097_{Myotis NA}	0.0822222
GU644686_{Eptesicus NA1}	KY203097_{Myotis NA}	0.0859259
GU644741_{Myotis austroriparius}	KY203097_{Myotis NA}	0.0777778
GU644742_{Myotis austroriparius}	KY203097_{Myotis NA}	0.0762963
GU644754	KY203097_{Myotis NA}	0.0666667
GU644641_{Antrozous}	KY203097_{Myotis NA}	0.0651852
GU644755_{Parastrellus}	KY203097_{Myotis NA}	0.0711111
GU644756_{Parastrellus}	KY203097_{Myotis NA}	0.0659259
KM594029_{Eptesicus SA1}	KY203097_{Myotis NA}	0.0962963
AF070450_{Tadarida SA}	KY203097_{Myotis NA}	0.0962963
AF394877_{Corynorhinus}	KY203097_{Myotis NA}	0.0866667
AY039225	KY203097_{Myotis NA}	0.0711111
KY203073_{Lasionycteris}	KY203097_{Myotis NA}	0.102963
KY203141_{Lasionycteris}	KY203097_{Myotis NA}	0.104444
JX648545_{Histiotus}	KY203097_{Myotis NA}	0.103704
KY203083_{Myotis volans}	KY203097_{Myotis NA}	0.082963
KY203168_{Myotis volans}	KY203097_{Myotis NA}	0.08
OM202992_{Antrozous}	KY203097_{Myotis NA}	0.0688889
KY203053_{Myotis NA}	KY203097_{Myotis NA}	0.0414815
KY203122_{Myotis NA}	KY203097_{Myotis NA}	0.0414815
KY203184_{Myotis NA}	KY203097_{Myotis NA}	0.0467013
KY203142_{Myotis NA}	KY203097_{Myotis NA}	0.0488889
KY203173_{Myotis NA}	KY203097_{Myotis NA}	0.0474074
KY203165_{Myotis NA}	KY203097_{Myotis NA}	0.0474074
KY203174_{Myotis NA}	KY203097_{Myotis NA}	0.0503704
KY203051_{Myotis NA}	KY203097_{Myotis NA}	0.0437037
GU644769_{Tadarida NA}	KY203151_{Myotis NA}	0.102963
GU991830_{Tadarida NA}	KY203151_{Myotis NA}	0.102222
MW249020_{Desmodus}	KY203151_{Myotis NA}	0.105926
AY854587_{Desmodus}	KY203151_{Myotis NA}	0.113333
KT023101_{Desmodus}	KY203151_{Myotis NA}	0.106667
KF656697_{Desmodus}	KY203151_{Myotis NA}	0.107407
KF864397_{Desmodus}	KY203151_{Myotis NA}	0.105926
KT276359_{Artibeus}	KY203151_{Myotis NA}	0.105926
MN968387_{Desmodus}	KY203151_{Myotis NA}	0.111111
GU592648_{Desmodus}	KY203151_{Myotis NA}	0.108148
KF864322_{Desmodus}	KY203151_{Myotis NA}	0.106667
GU644757_{Perimyotis}	KY203151_{Myotis NA}	0.105185
GU644758_{Perimyotis}	KY203151_{Myotis NA}	0.105926
GU644712_{Aeorestes}	KY203151_{Myotis NA}	0.114074
GU644719_{Aeorestes}	KY203151_{Myotis NA}	0.112593
GU644700_{Lasiurus}	KY203151_{Myotis NA}	0.115556
GU644736_{Lasiurus}	KY203151_{Myotis NA}	0.112593
GU644740_{Dasypterus}	KY203151_{Myotis NA}	0.108148
GU644738_{Dasypterus}	KY203151_{Myotis NA}	0.11037
GU644673_{Eptesicus NA2}	KY203151_{Myotis NA}	0.0777778
GU644675_{Eptesicus NA2}	KY203151_{Myotis NA}	0.0792593
GU644695_{Eptesicus NA2}	KY203151_{Myotis NA}	0.0814815
GU644659_{Eptesicus NA2}	KY203151_{Myotis NA}	0.0814815
GU644727_{Dasypterus}	KY203151_{Myotis NA}	0.106667
GU644722_{Dasypterus}	KY203151_{Myotis NA}	0.1
HQ341793_{Histiotus}	KY203151_{Myotis NA}	0.0881481
JF826130_{Tadarida SA}	KY203151_{Myotis NA}	0.100815
GU644751_{Myotis yumanensis}	KY203151_{Myotis NA}	0.0940741
GU644753_{Myotis yumanensis}	KY203151_{Myotis NA}	0.0896296
GU644759_{Corynorhinus}	KY203151_{Myotis NA}	0.0859259
GU644642_{Eptesicus NA1}	KY203151_{Myotis NA}	0.0851852
GU644686_{Eptesicus NA1}	KY203151_{Myotis NA}	0.0888889
GU644741_{Myotis austroriparius}	KY203151_{Myotis NA}	0.0814815
GU644742_{Myotis austroriparius}	KY203151_{Myotis NA}	0.08
GU644754	KY203151_{Myotis NA}	0.0637037
GU644641_{Antrozous}	KY203151_{Myotis NA}	0.0651852
GU644755_{Parastrellus}	KY203151_{Myotis NA}	0.0711111
GU644756_{Parastrellus}	KY203151_{Myotis NA}	0.0651852
KM594029_{Eptesicus SA1}	KY203151_{Myotis NA}	0.0948148
AF070450_{Tadarida SA}	KY203151_{Myotis NA}	0.0962963
AF394877_{Corynorhinus}	KY203151_{Myotis NA}	0.0888889
AY039225	KY203151_{Myotis NA}	0.0666667
KY203073_{Lasionycteris}	KY203151_{Myotis NA}	0.101481
KY203141_{Lasionycteris}	KY203151_{Myotis NA}	0.104444
JX648545_{Histiotus}	KY203151_{Myotis NA}	0.0985185
KY203083_{Myotis volans}	KY203151_{Myotis NA}	0.0814815
KY203168_{Myotis volans}	KY203151_{Myotis NA}	0.08
OM202992_{Antrozous}	KY203151_{Myotis NA}	0.0688889
KY203053_{Myotis NA}	KY203151_{Myotis NA}	0.04
KY203122_{Myotis NA}	KY203151_{Myotis NA}	0.0385185
KY203184_{Myotis NA}	KY203151_{Myotis NA}	0.0422535
KY203142_{Myotis NA}	KY203151_{Myotis NA}	0.0459259
KY203173_{Myotis NA}	KY203151_{Myotis NA}	0.042963
KY203165_{Myotis NA}	KY203151_{Myotis NA}	0.042963
KY203174_{Myotis NA}	KY203151_{Myotis NA}	0.0474074
KY203051_{Myotis NA}	KY203151_{Myotis NA}	0.0407407
KY203097_{Myotis NA}	KY203151_{Myotis NA}	0.0222222
GU644769_{Tadarida NA}	GU552790_{Histiotus}	0.104827
GU991830_{Tadarida NA}	GU552790_{Histiotus}	0.102797
MW249020_{Desmodus}	GU552790_{Histiotus}	0.11086
AY854587_{Desmodus}	GU552790_{Histiotus}	0.108597
KT023101_{Desmodus}	GU552790_{Histiotus}	0.106335
KF656697_{Desmodus}	GU552790_{Histiotus}	0.104827
KF864397_{Desmodus}	GU552790_{Histiotus}	0.105581
KT276359_{Artibeus}	GU552790_{Histiotus}	0.105581
MN968387_{Desmodus}	GU552790_{Histiotus}	0.113122
GU592648_{Desmodus}	GU552790_{Histiotus}	0.106335
KF864322_{Desmodus}	GU552790_{Histiotus}	0.107089
GU644757_{Perimyotis}	GU552790_{Histiotus}	0.0995475
GU644758_{Perimyotis}	GU552790_{Histiotus}	0.10181
GU644712_{Aeorestes}	GU552790_{Histiotus}	0.116139
GU644719_{Aeorestes}	GU552790_{Histiotus}	0.116139
GU644700_{Lasiurus}	GU552790_{Histiotus}	0.116893
GU644736_{Lasiurus}	GU552790_{Histiotus}	0.113122
GU644740_{Dasypterus}	GU552790_{Histiotus}	0.11086
GU644738_{Dasypterus}	GU552790_{Histiotus}	0.113122
GU644673_{Eptesicus NA2}	GU552790_{Histiotus}	0.102564
GU644675_{Eptesicus NA2}	GU552790_{Histiotus}	0.101056
GU644695_{Eptesicus NA2}	GU552790_{Histiotus}	0.0995475
GU644659_{Eptesicus NA2}	GU552790_{Histiotus}	0.0965309
GU644727_{Dasypterus}	GU552790_{Histiotus}	0.108597
GU644722_{Dasypterus}	GU552790_{Histiotus}	0.103318
HQ341793_{Histiotus}	GU552790_{Histiotus}	0.0580694
JF826130_{Tadarida SA}	GU552790_{Histiotus}	0.0973585
GU644751_{Myotis yumanensis}	GU552790_{Histiotus}	0.092006
GU644753_{Myotis yumanensis}	GU552790_{Histiotus}	0.0897436
GU644759_{Corynorhinus}	GU552790_{Histiotus}	0.0889894
GU644642_{Eptesicus NA1}	GU552790_{Histiotus}	0.0784314
GU644686_{Eptesicus NA1}	GU552790_{Histiotus}	0.0799397
GU644741_{Myotis austroriparius}	GU552790_{Histiotus}	0.107089
GU644742_{Myotis austroriparius}	GU552790_{Histiotus}	0.108597
GU644754	GU552790_{Histiotus}	0.0972851
GU644641_{Antrozous}	GU552790_{Histiotus}	0.0965309
GU644755_{Parastrellus}	GU552790_{Histiotus}	0.0980392
GU644756_{Parastrellus}	GU552790_{Histiotus}	0.0935143
KM594029_{Eptesicus SA1}	GU552790_{Histiotus}	0.0746606
AF070450_{Tadarida SA}	GU552790_{Histiotus}	0.0912519
AF394877_{Corynorhinus}	GU552790_{Histiotus}	0.0889894
AY039225	GU552790_{Histiotus}	0.0965309
KY203073_{Lasionycteris}	GU552790_{Histiotus}	0.103553
KY203141_{Lasionycteris}	GU552790_{Histiotus}	0.102041
JX648545_{Histiotus}	GU552790_{Histiotus}	0.0695389
KY203083_{Myotis volans}	GU552790_{Histiotus}	0.0786092
KY203168_{Myotis volans}	GU552790_{Histiotus}	0.0748299
OM202992_{Antrozous}	GU552790_{Histiotus}	0.0967498
KY203053_{Myotis NA}	GU552790_{Histiotus}	0.0937264
KY203122_{Myotis NA}	GU552790_{Histiotus}	0.0929705
KY203184_{Myotis NA}	GU552790_{Histiotus}	0.101362
KY203142_{Myotis NA}	GU552790_{Histiotus}	0.0997732
KY203173_{Myotis NA}	GU552790_{Histiotus}	0.0975057
KY203165_{Myotis NA}	GU552790_{Histiotus}	0.0975057
KY203174_{Myotis NA}	GU552790_{Histiotus}	0.0937264
KY203051_{Myotis NA}	GU552790_{Histiotus}	0.0952381
KY203097_{Myotis NA}	GU552790_{Histiotus}	0.0982615
KY203151_{Myotis NA}	GU552790_{Histiotus}	0.0952381
GU644769_{Tadarida NA}	EU981920_{Tadarida SA}	0.0902883
GU991830_{Tadarida NA}	EU981920_{Tadarida SA}	0.0851711
MW249020_{Desmodus}	EU981920_{Tadarida SA}	0.0925645
AY854587_{Desmodus}	EU981920_{Tadarida SA}	0.0918058
KT023101_{Desmodus}	EU981920_{Tadarida SA}	0.091047
KF656697_{Desmodus}	EU981920_{Tadarida SA}	0.0902883
KF864397_{Desmodus}	EU981920_{Tadarida SA}	0.0887709
KT276359_{Artibeus}	EU981920_{Tadarida SA}	0.0918058
MN968387_{Desmodus}	EU981920_{Tadarida SA}	0.099393
GU592648_{Desmodus}	EU981920_{Tadarida SA}	0.0963581
KF864322_{Desmodus}	EU981920_{Tadarida SA}	0.0887709
GU644757_{Perimyotis}	EU981920_{Tadarida SA}	0.0902883
GU644758_{Perimyotis}	EU981920_{Tadarida SA}	0.0872534
GU644712_{Aeorestes}	EU981920_{Tadarida SA}	0.117602
GU644719_{Aeorestes}	EU981920_{Tadarida SA}	0.116085
GU644700_{Lasiurus}	EU981920_{Tadarida SA}	0.114568
GU644736_{Lasiurus}	EU981920_{Tadarida SA}	0.108498
GU644740_{Dasypterus}	EU981920_{Tadarida SA}	0.115326
GU644738_{Dasypterus}	EU981920_{Tadarida SA}	0.117602
GU644673_{Eptesicus NA2}	EU981920_{Tadarida SA}	0.10698
GU644675_{Eptesicus NA2}	EU981920_{Tadarida SA}	0.107739
GU644695_{Eptesicus NA2}	EU981920_{Tadarida SA}	0.107739
GU644659_{Eptesicus NA2}	EU981920_{Tadarida SA}	0.106222
GU644727_{Dasypterus}	EU981920_{Tadarida SA}	0.104704
GU644722_{Dasypterus}	EU981920_{Tadarida SA}	0.0902883
HQ341793_{Histiotus}	EU981920_{Tadarida SA}	0.0864947
JF826130_{Tadarida SA}	EU981920_{Tadarida SA}	0.0182232
GU644751_{Myotis yumanensis}	EU981920_{Tadarida SA}	0.0933232
GU644753_{Myotis yumanensis}	EU981920_{Tadarida SA}	0.0940819
GU644759_{Corynorhinus}	EU981920_{Tadarida SA}	0.0766313
GU644642_{Eptesicus NA1}	EU981920_{Tadarida SA}	0.0743551
GU644686_{Eptesicus NA1}	EU981920_{Tadarida SA}	0.0819423
GU644741_{Myotis austroriparius}	EU981920_{Tadarida SA}	0.0986343
GU644742_{Myotis austroriparius}	EU981920_{Tadarida SA}	0.0955994
GU644754	EU981920_{Tadarida SA}	0.0933232
GU644641_{Antrozous}	EU981920_{Tadarida SA}	0.099393
GU644755_{Parastrellus}	EU981920_{Tadarida SA}	0.0933232
GU644756_{Parastrellus}	EU981920_{Tadarida SA}	0.0842185
KM594029_{Eptesicus SA1}	EU981920_{Tadarida SA}	0.0918058
AF070450_{Tadarida SA}	EU981920_{Tadarida SA}	0.00834598
AF394877_{Corynorhinus}	EU981920_{Tadarida SA}	0.0766313
AY039225	EU981920_{Tadarida SA}	0.091047
KY203073_{Lasionycteris}	EU981920_{Tadarida SA}	0.0973384
KY203141_{Lasionycteris}	EU981920_{Tadarida SA}	0.0942966
JX648545_{Histiotus}	EU981920_{Tadarida SA}	0.0996198
KY203083_{Myotis volans}	EU981920_{Tadarida SA}	0.0768061
KY203168_{Myotis volans}	EU981920_{Tadarida SA}	0.0768061
OM202992_{Antrozous}	EU981920_{Tadarida SA}	0.0996198
KY203053_{Myotis NA}	EU981920_{Tadarida SA}	0.0912548
KY203122_{Myotis NA}	EU981920_{Tadarida SA}	0.0942966
KY203184_{Myotis NA}	EU981920_{Tadarida SA}	0.0996956
KY203142_{Myotis NA}	EU981920_{Tadarida SA}	0.101141
KY203173_{Myotis NA}	EU981920_{Tadarida SA}	0.0980989
KY203165_{Myotis NA}	EU981920_{Tadarida SA}	0.0980989
KY203174_{Myotis NA}	EU981920_{Tadarida SA}	0.0897338
KY203051_{Myotis NA}	EU981920_{Tadarida SA}	0.0927757
KY203097_{Myotis NA}	EU981920_{Tadarida SA}	0.0996198
KY203151_{Myotis NA}	EU981920_{Tadarida SA}	0.0980989
GU552790_{Histiotus}	EU981920_{Tadarida SA}	0.0933232
GU644769_{Tadarida NA}	JF682413_{Artibeus}	0.060795
GU991830_{Tadarida NA}	JF682413_{Artibeus}	0.0576773
MW249020_{Desmodus}	JF682413_{Artibeus}	0.0210444
AY854587_{Desmodus}	JF682413_{Artibeus}	0.0467654
KT023101_{Desmodus}	JF682413_{Artibeus}	0.0124708
KF656697_{Desmodus}	JF682413_{Artibeus}	0.0280592
KF864397_{Desmodus}	JF682413_{Artibeus}	0.0218239
KT276359_{Artibeus}	JF682413_{Artibeus}	0.0116913
MN968387_{Desmodus}	JF682413_{Artibeus}	0.0374123
GU592648_{Desmodus}	JF682413_{Artibeus}	0.0163679
KF864322_{Desmodus}	JF682413_{Artibeus}	0.0218239
GU644757_{Perimyotis}	JF682413_{Artibeus}	0.10756
GU644758_{Perimyotis}	JF682413_{Artibeus}	0.10834
GU644712_{Aeorestes}	JF682413_{Artibeus}	0.126267
GU644719_{Aeorestes}	JF682413_{Artibeus}	0.126267
GU644700_{Lasiurus}	JF682413_{Artibeus}	0.120031
GU644736_{Lasiurus}	JF682413_{Artibeus}	0.118472
GU644740_{Dasypterus}	JF682413_{Artibeus}	0.119252
GU644738_{Dasypterus}	JF682413_{Artibeus}	0.12159
GU644673_{Eptesicus NA2}	JF682413_{Artibeus}	0.120031
GU644675_{Eptesicus NA2}	JF682413_{Artibeus}	0.120811
GU644695_{Eptesicus NA2}	JF682413_{Artibeus}	0.12159
GU644659_{Eptesicus NA2}	JF682413_{Artibeus}	0.116913
GU644727_{Dasypterus}	JF682413_{Artibeus}	0.110678
GU644722_{Dasypterus}	JF682413_{Artibeus}	0.105222
HQ341793_{Histiotus}	JF682413_{Artibeus}	0.0966485
JF826130_{Tadarida SA}	JF682413_{Artibeus}	0.0912637
GU644751_{Myotis yumanensis}	JF682413_{Artibeus}	0.111458
GU644753_{Myotis yumanensis}	JF682413_{Artibeus}	0.111458
GU644759_{Corynorhinus}	JF682413_{Artibeus}	0.100546
GU644642_{Eptesicus NA1}	JF682413_{Artibeus}	0.0911925
GU644686_{Eptesicus NA1}	JF682413_{Artibeus}	0.0974279
GU644741_{Myotis austroriparius}	JF682413_{Artibeus}	0.10756
GU644742_{Myotis austroriparius}	JF682413_{Artibeus}	0.109119
GU644754	JF682413_{Artibeus}	0.106002
GU644641_{Antrozous}	JF682413_{Artibeus}	0.104443
GU644755_{Parastrellus}	JF682413_{Artibeus}	0.104443
GU644756_{Parastrellus}	JF682413_{Artibeus}	0.0989867
KM594029_{Eptesicus SA1}	JF682413_{Artibeus}	0.106002
AF070450_{Tadarida SA}	JF682413_{Artibeus}	0.0818394
AF394877_{Corynorhinus}	JF682413_{Artibeus}	0.102104
AY039225	JF682413_{Artibeus}	0.10756
KY203073_{Lasionycteris}	JF682413_{Artibeus}	0.112237
KY203141_{Lasionycteris}	JF682413_{Artibeus}	0.109899
JX648545_{Histiotus}	JF682413_{Artibeus}	0.106781
KY203083_{Myotis volans}	JF682413_{Artibeus}	0.0966485
KY203168_{Myotis volans}	JF682413_{Artibeus}	0.0943102
OM202992_{Antrozous}	JF682413_{Artibeus}	0.102884
KY203053_{Myotis NA}	JF682413_{Artibeus}	0.103663
KY203122_{Myotis NA}	JF682413_{Artibeus}	0.10756
KY203184_{Myotis NA}	JF682413_{Artibeus}	0.109984
KY203142_{Myotis NA}	JF682413_{Artibeus}	0.106781
KY203173_{Myotis NA}	JF682413_{Artibeus}	0.104443
KY203165_{Myotis NA}	JF682413_{Artibeus}	0.104443
KY203174_{Myotis NA}	JF682413_{Artibeus}	0.106781
KY203051_{Myotis NA}	JF682413_{Artibeus}	0.0982073
KY203097_{Myotis NA}	JF682413_{Artibeus}	0.10834
KY203151_{Myotis NA}	JF682413_{Artibeus}	0.106002
GU552790_{Histiotus}	JF682413_{Artibeus}	0.103663
EU981920_{Tadarida SA}	JF682413_{Artibeus}	0.0857366
GU644769_{Tadarida NA}	MW366898_{Nyctinomops}	0.109524
GU991830_{Tadarida NA}	MW366898_{Nyctinomops}	0.107399
MW249020_{Desmodus}	MW366898_{Nyctinomops}	0.120635
AY854587_{Desmodus}	MW366898_{Nyctinomops}	0.115079
KT023101_{Desmodus}	MW366898_{Nyctinomops}	0.11746
KF656697_{Desmodus}	MW366898_{Nyctinomops}	0.114286
KF864397_{Desmodus}	MW366898_{Nyctinomops}	0.115079
KT276359_{Artibeus}	MW366898_{Nyctinomops}	0.115079
MN968387_{Desmodus}	MW366898_{Nyctinomops}	0.120635
GU592648_{Desmodus}	MW366898_{Nyctinomops}	0.113492
KF864322_{Desmodus}	MW366898_{Nyctinomops}	0.112698
GU644757_{Perimyotis}	MW366898_{Nyctinomops}	0.0952381
GU644758_{Perimyotis}	MW366898_{Nyctinomops}	0.0952381
GU644712_{Aeorestes}	MW366898_{Nyctinomops}	0.107937
GU644719_{Aeorestes}	MW366898_{Nyctinomops}	0.107143
GU644700_{Lasiurus}	MW366898_{Nyctinomops}	0.111905
GU644736_{Lasiurus}	MW366898_{Nyctinomops}	0.106349
GU644740_{Dasypterus}	MW366898_{Nyctinomops}	0.107143
GU644738_{Dasypterus}	MW366898_{Nyctinomops}	0.110317
GU644673_{Eptesicus NA2}	MW366898_{Nyctinomops}	0.109524
GU644675_{Eptesicus NA2}	MW366898_{Nyctinomops}	0.107937
GU644695_{Eptesicus NA2}	MW366898_{Nyctinomops}	0.103968
GU644659_{Eptesicus NA2}	MW366898_{Nyctinomops}	0.0984127
GU644727_{Dasypterus}	MW366898_{Nyctinomops}	0.111111
GU644722_{Dasypterus}	MW366898_{Nyctinomops}	0.103175
HQ341793_{Histiotus}	MW366898_{Nyctinomops}	0.0460317
JF826130_{Tadarida SA}	MW366898_{Nyctinomops}	0.100079
GU644751_{Myotis yumanensis}	MW366898_{Nyctinomops}	0.1
GU644753_{Myotis yumanensis}	MW366898_{Nyctinomops}	0.0952381
GU644759_{Corynorhinus}	MW366898_{Nyctinomops}	0.0849206
GU644642_{Eptesicus NA1}	MW366898_{Nyctinomops}	0.081746
GU644686_{Eptesicus NA1}	MW366898_{Nyctinomops}	0.0880952
GU644741_{Myotis austroriparius}	MW366898_{Nyctinomops}	0.106349
GU644742_{Myotis austroriparius}	MW366898_{Nyctinomops}	0.103968
GU644754	MW366898_{Nyctinomops}	0.0880952
GU644641_{Antrozous}	MW366898_{Nyctinomops}	0.0888889
GU644755_{Parastrellus}	MW366898_{Nyctinomops}	0.102381
GU644756_{Parastrellus}	MW366898_{Nyctinomops}	0.0928571
KM594029_{Eptesicus SA1}	MW366898_{Nyctinomops}	0.0722222
AF070450_{Tadarida SA}	MW366898_{Nyctinomops}	0.0936508
AF394877_{Corynorhinus}	MW366898_{Nyctinomops}	0.0865079
AY039225	MW366898_{Nyctinomops}	0.0888889
KY203073_{Lasionycteris}	MW366898_{Nyctinomops}	0.097852
KY203141_{Lasionycteris}	MW366898_{Nyctinomops}	0.097852
JX648545_{Histiotus}	MW366898_{Nyctinomops}	0.0636436
KY203083_{Myotis volans}	MW366898_{Nyctinomops}	0.0755768
KY203168_{Myotis volans}	MW366898_{Nyctinomops}	0.0723946
OM202992_{Antrozous}	MW366898_{Nyctinomops}	0.0898966
KY203053_{Myotis NA}	MW366898_{Nyctinomops}	0.0962609
KY203122_{Myotis NA}	MW366898_{Nyctinomops}	0.0970565
KY203184_{Myotis NA}	MW366898_{Nyctinomops}	0.101115
KY203142_{Myotis NA}	MW366898_{Nyctinomops}	0.102625
KY203173_{Myotis NA}	MW366898_{Nyctinomops}	0.097852
KY203165_{Myotis NA}	MW366898_{Nyctinomops}	0.097852
KY203174_{Myotis NA}	MW366898_{Nyctinomops}	0.0962609
KY203051_{Myotis NA}	MW366898_{Nyctinomops}	0.0938743
KY203097_{Myotis NA}	MW366898_{Nyctinomops}	0.103421
KY203151_{Myotis NA}	MW366898_{Nyctinomops}	0.101034
GU552790_{Histiotus}	MW366898_{Nyctinomops}	0.0706349
EU981920_{Tadarida SA}	MW366898_{Nyctinomops}	0.0984127
JF682413_{Artibeus}	MW366898_{Nyctinomops}	0.108194
GU644769_{Tadarida NA}	GU552823_{Dasypterus}	0.133005
GU991830_{Tadarida NA}	GU552823_{Dasypterus}	0.133005
MW249020_{Desmodus}	GU552823_{Dasypterus}	0.138752
AY854587_{Desmodus}	GU552823_{Dasypterus}	0.138752
KT023101_{Desmodus}	GU552823_{Dasypterus}	0.135468
KF656697_{Desmodus}	GU552823_{Dasypterus}	0.131363
KF864397_{Desmodus}	GU552823_{Dasypterus}	0.13711
KT276359_{Artibeus}	GU552823_{Dasypterus}	0.135468
MN968387_{Desmodus}	GU552823_{Dasypterus}	0.137931
GU592648_{Desmodus}	GU552823_{Dasypterus}	0.134647
KF864322_{Desmodus}	GU552823_{Dasypterus}	0.135468
GU644757_{Perimyotis}	GU552823_{Dasypterus}	0.0591133
GU644758_{Perimyotis}	GU552823_{Dasypterus}	0.0591133
GU644712_{Aeorestes}	GU552823_{Dasypterus}	0.00738916
GU644719_{Aeorestes}	GU552823_{Dasypterus}	0.0090312
GU644700_{Lasiurus}	GU552823_{Dasypterus}	0.0369458
GU644736_{Lasiurus}	GU552823_{Dasypterus}	0.0394089
GU644740_{Dasypterus}	GU552823_{Dasypterus}	0.0287356
GU644738_{Dasypterus}	GU552823_{Dasypterus}	0.0303777
GU644673_{Eptesicus NA2}	GU552823_{Dasypterus}	0.122332
GU644675_{Eptesicus NA2}	GU552823_{Dasypterus}	0.121511
GU644695_{Eptesicus NA2}	GU552823_{Dasypterus}	0.123974
GU644659_{Eptesicus NA2}	GU552823_{Dasypterus}	0.119869
GU644727_{Dasypterus}	GU552823_{Dasypterus}	0.121511
GU644722_{Dasypterus}	GU552823_{Dasypterus}	0.109195
HQ341793_{Histiotus}	GU552823_{Dasypterus}	0.0968801
JF826130_{Tadarida SA}	GU552823_{Dasypterus}	0.10682
GU644751_{Myotis yumanensis}	GU552823_{Dasypterus}	0.112479
GU644753_{Myotis yumanensis}	GU552823_{Dasypterus}	0.109195
GU644759_{Corynorhinus}	GU552823_{Dasypterus}	0.10509
GU644642_{Eptesicus NA1}	GU552823_{Dasypterus}	0.0960591
GU644686_{Eptesicus NA1}	GU552823_{Dasypterus}	0.108374
GU644741_{Myotis austroriparius}	GU552823_{Dasypterus}	0.1133
GU644742_{Myotis austroriparius}	GU552823_{Dasypterus}	0.112479
GU644754	GU552823_{Dasypterus}	0.116585
GU644641_{Antrozous}	GU552823_{Dasypterus}	0.119048
GU644755_{Parastrellus}	GU552823_{Dasypterus}	0.121511
GU644756_{Parastrellus}	GU552823_{Dasypterus}	0.12069
KM594029_{Eptesicus SA1}	GU552823_{Dasypterus}	0.119869
AF070450_{Tadarida SA}	GU552823_{Dasypterus}	0.114122
AF394877_{Corynorhinus}	GU552823_{Dasypterus}	0.104269
AY039225	GU552823_{Dasypterus}	0.114122
KY203073_{Lasionycteris}	GU552823_{Dasypterus}	0.0599343
KY203141_{Lasionycteris}	GU552823_{Dasypterus}	0.0574713
JX648545_{Histiotus}	GU552823_{Dasypterus}	0.105911
KY203083_{Myotis volans}	GU552823_{Dasypterus}	0.091133
KY203168_{Myotis volans}	GU552823_{Dasypterus}	0.0968801
OM202992_{Antrozous}	GU552823_{Dasypterus}	0.122332
KY203053_{Myotis NA}	GU552823_{Dasypterus}	0.114943
KY203122_{Myotis NA}	GU552823_{Dasypterus}	0.118227
KY203184_{Myotis NA}	GU552823_{Dasypterus}	0.119869
KY203142_{Myotis NA}	GU552823_{Dasypterus}	0.122332
KY203173_{Myotis NA}	GU552823_{Dasypterus}	0.12069
KY203165_{Myotis NA}	GU552823_{Dasypterus}	0.12069
KY203174_{Myotis NA}	GU552823_{Dasypterus}	0.114943
KY203051_{Myotis NA}	GU552823_{Dasypterus}	0.114943
KY203097_{Myotis NA}	GU552823_{Dasypterus}	0.118227
KY203151_{Myotis NA}	GU552823_{Dasypterus}	0.114122
GU552790_{Histiotus}	GU552823_{Dasypterus}	0.1133
EU981920_{Tadarida SA}	GU552823_{Dasypterus}	0.115764
JF682413_{Artibeus}	GU552823_{Dasypterus}	0.1289
MW366898_{Nyctinomops}	GU552823_{Dasypterus}	0.108374
GU644769_{Tadarida NA}	GU552820_{Myotis SA}	0.123153
GU991830_{Tadarida NA}	GU552820_{Myotis SA}	0.123153
MW249020_{Desmodus}	GU552820_{Myotis SA}	0.131363
AY854587_{Desmodus}	GU552820_{Myotis SA}	0.123974
KT023101_{Desmodus}	GU552820_{Myotis SA}	0.125616
KF656697_{Desmodus}	GU552820_{Myotis SA}	0.117406
KF864397_{Desmodus}	GU552820_{Myotis SA}	0.121511
KT276359_{Artibeus}	GU552820_{Myotis SA}	0.123974
MN968387_{Desmodus}	GU552820_{Myotis SA}	0.1289
GU592648_{Desmodus}	GU552820_{Myotis SA}	0.124795
KF864322_{Desmodus}	GU552820_{Myotis SA}	0.1289
GU644757_{Perimyotis}	GU552820_{Myotis SA}	0.114943
GU644758_{Perimyotis}	GU552820_{Myotis SA}	0.114943
GU644712_{Aeorestes}	GU552820_{Myotis SA}	0.132184
GU644719_{Aeorestes}	GU552820_{Myotis SA}	0.131363
GU644700_{Lasiurus}	GU552820_{Myotis SA}	0.136289
GU644736_{Lasiurus}	GU552820_{Myotis SA}	0.132184
GU644740_{Dasypterus}	GU552820_{Myotis SA}	0.127258
GU644738_{Dasypterus}	GU552820_{Myotis SA}	0.1289
GU644673_{Eptesicus NA2}	GU552820_{Myotis SA}	0.110837
GU644675_{Eptesicus NA2}	GU552820_{Myotis SA}	0.110837
GU644695_{Eptesicus NA2}	GU552820_{Myotis SA}	0.106732
GU644659_{Eptesicus NA2}	GU552820_{Myotis SA}	0.106732
GU644727_{Dasypterus}	GU552820_{Myotis SA}	0.116585
GU644722_{Dasypterus}	GU552820_{Myotis SA}	0.114943
HQ341793_{Histiotus}	GU552820_{Myotis SA}	0.109195
JF826130_{Tadarida SA}	GU552820_{Myotis SA}	0.121611
GU644751_{Myotis yumanensis}	GU552820_{Myotis SA}	0.119048
GU644753_{Myotis yumanensis}	GU552820_{Myotis SA}	0.118227
GU644759_{Corynorhinus}	GU552820_{Myotis SA}	0.0993432
GU644642_{Eptesicus NA1}	GU552820_{Myotis SA}	0.0977011
GU644686_{Eptesicus NA1}	GU552820_{Myotis SA}	0.107553
GU644741_{Myotis austroriparius}	GU552820_{Myotis SA}	0.108374
GU644742_{Myotis austroriparius}	GU552820_{Myotis SA}	0.107553
GU644754	GU552820_{Myotis SA}	0.0944171
GU644641_{Antrozous}	GU552820_{Myotis SA}	0.0968801
GU644755_{Parastrellus}	GU552820_{Myotis SA}	0.109195
GU644756_{Parastrellus}	GU552820_{Myotis SA}	0.100985
KM594029_{Eptesicus SA1}	GU552820_{Myotis SA}	0.114943
AF070450_{Tadarida SA}	GU552820_{Myotis SA}	0.115764
AF394877_{Corynorhinus}	GU552820_{Myotis SA}	0.100985
AY039225	GU552820_{Myotis SA}	0.0952381
KY203073_{Lasionycteris}	GU552820_{Myotis SA}	0.114943
KY203141_{Lasionycteris}	GU552820_{Myotis SA}	0.114943
JX648545_{Histiotus}	GU552820_{Myotis SA}	0.117406
KY203083_{Myotis volans}	GU552820_{Myotis SA}	0.0993432
[truncated: 6,647 more rows]

## Sheet: Caption
Table. Estimates of Evolutionary Divergence between Sequences
The number of base differences per site from between sequences are shown. This analysis involved 132 nucleotide sequences. All ambiguous positions were removed for each sequence pair (pairwise deletion option). There were a total of 1353 positions in the final dataset. Evolutionary analyses were conducted in MEGA11 [1]
1. Tamura K., Stecher G., and Kumar S. (2021). MEGA 11: Molecular Evolutionary Genetics Analysis Version 11. Molecular Biology and Evolution https://doi.org/10.1093/molbev/msab120.
Disclaimer: Although utmost care has been taken to ensure the correctness of the caption, the caption text is provided "as is" without any warranty of any kind. Authors advise the user to carefully check the caption prior to its use for any purpose and report any errors or problems to the authors immediately (www.megasoftware.net). In no event shall the authors and their employers be liable for a…
